# Supplementary material for: Extensive Core Microbiome in Drone-Captured Whale Blow Supports a Framework for Health Monitoring
Source: mSystems. 2017 Oct 10;2(5):e00119-17. doi: 10.1128/mSystems.00119-17 (PMC5634792; doi:10.1128/mSystems.00119-17)
Supplement: TABLE S1 [file sys005172141st1.xlsx]

## Sheet: Supplementary Table 1
Supplementary Table 1. Details of humpback blow, seawater, flight and technical control samples examined in the study.
Sample ID (used in figures)	Date of collection	Time/Flight #light collected	Sequence Name	Field ID	Sample Description	Location	Latitude N	Longitude W
Flight_S	2015-07-12	952	MnBlow5_Ctrl2_12July15	FlightControl	swab of hexacopter dome	Cape Cod, Massachusetts, USA	42 10.2	70 12.3
H_D	2015-07-12	1140	MnBlow6_1140MnPlate_12July15	MnPlate	swab of PCR plate	Cape Cod, Massachusetts, USA	42 10.5	70 12.2
H_A_a	2015-07-12	1409	MnBlow8_1409Hdome_12July15	H	swab of hexacopter dome	Cape Cod, Massachusetts, USA	42 11.1	70 14.1
H_A_b	2015-07-12	1437	MnBlow23_1437HplateElution1_12July15	H	swab of PCR plate	Cape Cod, Massachusetts, USA	42 11.1	70 14.1
H_E	2015-07-13	920	MnBlow9_0920Adome_13July15	A	swab of hexacopter dome	Cape Cod, Massachusetts, USA	42 10.5	70 12.0
H_F	2015-07-13	1020	MnBlow1a_1020CdomeElution1_13July15	C	swab of hexacopter dome	Cape Cod, Massachusetts, USA	42 12.8	70 12.6
H_G	2015-07-13	1151	MnBlow11_Fdome_13July15	F	swab of hexacopter dome	Cape Cod, Massachusetts, USA	42 17.9	70 11.4
H_B_a	2015-07-13	1330	MnBlow12_1330Kdome_13July15	K	swab of hexacopter dome	Cape Cod, Massachusetts, USA	42 20.3	70 09.8
H_B_b	2015-07-13	1345	MnBlow14_1345Kplate_13July15	K	swab of PCR plate	Cape Cod, Massachusetts, USA	42 20.3	70 09.8
H_H	2015-07-13	1430	MnBlow24_1430MswabDomeElution1_13July15	M	swab of hexacopter dome	Cape Cod, Massachusetts, USA	42 19.8	70 09.8
H_C_a	2015-07-13	1510	MnBlow25_1510Nplate1Elution1_13July15	N	swab of PCR plate	Cape Cod, Massachusetts, USA	42 19.2	70 10.6
H_C_b	2015-07-13	1535	MnBlow2b_1535NplateElution2_13July15	N	swab of PCR plate	Cape Cod, Massachusetts, USA	42 18.5	70 11.2
H_I	2015-07-15	920	MnBlow15_0920Adome_15July15	A	swab of hexacopter dome	Cape Cod, Massachusetts, USA	42 11.6	70 10.8
H_J	2015-07-15	1301	MnBlow16_1301Dplate_15July15	D	swab of PCR plate	Cape Cod, Massachusetts, USA	42 12.7	70 11.8
H_K	2015-07-15	1520	MnBlow17_1520Hplates_15July15	H	swab of PCR plate	Cape Cod, Massachusetts, USA	42 09.8	70 13.5
H_L	2015-07-17	903	MnBlow18_0903Epipette_17July15	E	pipetted from 96-well PCR plate	Cape Cod, Massachusetts, USA	42 10.8	70 12.6
H_M	2015-07-17	938	MnBlow19_0938Fplate_17July15	F	swab of PCR plate	Cape Cod, Massachusetts, USA	42 10.4	70 12.3
H_N	2015-07-17	1010	MnBlow3b_1010GdomeElution2_17July15	G	swab of hexacopter dome	Cape Cod, Massachusetts, USA	42 10.0	70 11.5
H_O	2015-07-17	1050	MnBlow20_1050Hplates_17July15	H	swab of PCR plate	Cape Cod, Massachusetts, USA	42 10.4	70 12.8
H_P	2015-07-17	1245	MnBlow27_1245JdomeElution1_17July15	J	swab of hexacopter dome	Cape Cod, Massachusetts, USA	40 10.7	70 19.4
H_Q	2015-07-17	1320	MnBlow22_1320Kdome_17July15	K	swab of hexacopter dome	Cape Cod, Massachusetts, USA	40 10.2	70 19.7
DNA_S	not applicable	not applicable	MnBlow28_WaterTechCtrl_11May16	not applicable	DNA extraction control_Cape Cod	not applicable	not applicable	not applicable
Mock_S	not applicable	not applicable	Mock_HM782DEvenLow	not applicable	Mock community control_Cape Cod	not applicable	not applicable	not applicable
PCR_S	not applicable	not applicable	NegativeControl	not applicable	PCR blank control_Cape Cod	not applicable	not applicable	not applicable
BC_A_a	2016-08-14	Flight #08	MnBlowNW01_F08_14Aug2016	Mn1	swab of hexacopter dome	Johnstone Strait, British Columbia	50 35.64	126 48.96
BC_A_b_mix	2016-08-15	Flight #04	MnBlowNW02_F04_15Aug2016	Mn1	swab of both PCR plate and hexacopter dome	Johnstone Strait, British Columbia	50 36.84	126 47.94
BC_A_b_unk	2016-08-15	Flight #04	MnBlowNW41_F04_15Aug2016	Mn1	swab of both PCR plate and hexacopter dome	Johnstone Strait, British Columbia	50 36.84	126 47.94
BC_B_d	2016-08-17	Flight #06	MnBlowNW03_F06_17Aug2016	Mn1	swab of hexacopter dome	Johnstone Strait, British Columbia	50 38.46	126 42.6
BC_B_p	2016-08-17	Flight #06	MnBlowNW04_F06_17Aug2016	Mn1	swab of PCR plate	Johnstone Strait, British Columbia	50 38.46	126 42.6
BC_C_d	2016-08-18	Flight #05	MnBlowNW05_F05_18Aug2016	Mn1	swab of hexacopter dome	Johnstone Strait, British Columbia	50 38.76	126 42.36
BC_C_p	2016-08-18	Flight #05	MnBlowNW06_F05_18Aug2016	Mn1	swab of PCR plate	Johnstone Strait, British Columbia	50 38.76	126 42.36
BC_D_bd	2016-08-23	Flight #04	MnBlowNW07_F04_23Aug2016	Mn1	swab of hexacopter dome	Johnstone Strait, British Columbia	50 35.94	126 48.3
BC_D_ap	2016-08-23	Flight #02	MnBlowNW08_F02_23Aug2016	Mn1	swab of PCR plate	Johnstone Strait, British Columbia	50 35.82	126 48.54
BC_D_ad	2016-08-23	Flight #02	MnBlowNW09_F02_23Aug2016	Mn1	swab of hexacopter dome	Johnstone Strait, British Columbia	50 35.82	126 48.54
BC_D_bp	2016-08-23	Flight #04	MnBlowNW10_F04_23Aug2016	Mn1	swab of PCR plate	Johnstone Strait, British Columbia	50 35.94	126 48.3
BC_E_d	2016-08-23	Flight #08	MnBlowNW11_F08_23Aug2016	Mn2	swab of hexacopter dome	Johnstone Strait, British Columbia	50 36.42	126 46.26
BC_E_p	2016-08-23	Flight #08	MnBlowNW12_F08_23Aug2016	Mn2	swab of PCR plate	Johnstone Strait, British Columbia	50 36.42	126 46.26
BC_F_d	2016-08-23	Flight #10	MnBlowNW13_F10_23Aug2016	Mn3	swab of hexacopter dome	Johnstone Strait, British Columbia	50 38.46	126 44.58
BC_F_p	2016-08-23	Flight #10	MnBlowNW15_F10_23Aug2016	Mn3	swab of PCR plate	Johnstone Strait, British Columbia	50 38.46	126 44.58
WA_A_F06	2016-09-06	Flight #06	MnBlowNW16_F06_06Sept2016	Mn1	swab of PCR plate	San Juan Island, Washington, USA	48 18.84	123 3.6
WA_A_F08	2016-09-06	Flight #08	MnBlowNW17_F08_06Sept2016	Mn1	swab of PCR plate and petri dish	San Juan Island, Washington, USA	48 18.3	123 3.54
WA_B_p	2016-09-09	Flight #03	MnBlowNW18_F03_09Sept2016	Mn1	swab of PCR plate and petri dish	San Juan Island, Washington, USA	48 19.62	124 7.62
WA_B_d	2016-09-09	Flight #03	MnBlowNW19_F03_09Sept2016	Mn1	swab of hexacopter dome	San Juan Island, Washington, USA	48 19.62	124 7.62
WA_C_d	2016-09-21	Flight #06	MnBlowNW20_F06_21Sept2016	Mn1	swab of hexacopter dome	San Juan Island, Washington, USA	48 33.365	123 13.091
WA_C_p	2016-09-21	Flight #06	MnBlowNW21_F06_21Sept2016	Mn1	swab of petri dish	San Juan Island, Washington, USA	49 33.365	124 13.091
BC_SW_A_a	2016-08-14	Flight #08	MnBlowNW22_F08_SW_14Aug2016	SW1	seawater filter	Johnstone Strait, British Columbia	50 35.64	126 48.96
BC_SW_A_b	2016-08-14	Flight #08	MnBlowNW29_F08_SW_14Aug2016	SW1	seawater filter	Johnstone Strait, British Columbia	50 35.64	126 48.96
BC_SW_B_a	2016-08-15	Flight #04	MnBlowNW23_F04_SW_15Aug2016	SW1	seawater filter	Johnstone Strait, British Columbia	50 36.84	126 47.94
BC_SW_B_b	2016-08-15	Flight #04	MnBlowNW30_F04_SW_15Aug2016	SW1	seawater filter	Johnstone Strait, British Columbia	50 36.84	126 47.94
BC_SW_C_a	2016-08-17	Flight #06	MnBlowNW24_F06_SW_17Aug2016	SW1	seawater filter	Johnstone Strait, British Columbia	50 38.46	126 42.6
BC_SW_C_b	2016-08-17	Flight #06	MnBlowNW31_F06_SW_17Aug2016	SW1	seawater filter	Johnstone Strait, British Columbia	50 38.46	126 42.6
BC_SW_D_a	2016-08-18	Flight #05	MnBlowNW25_F05_SW_18Aug2016	SW1	seawater filter	Johnstone Strait, British Columbia	50 38.76	126 42.36
BC_SW_D_b	2016-08-18	Flight #05	MnBlowNW32_F05_SW_18Aug2016	SW1	seawater filter	Johnstone Strait, British Columbia	50 38.76	126 42.36
BC_SW_E_a	2016-08-23	Flight #02	MnBlowNW26_F02_SW_23Aug2016	SW1	seawater filter	Johnstone Strait, British Columbia	50 35.82	126 48.54
BC_SW_E_b	2016-08-23	Flight #02	MnBlowNW33_F02_SW_23Aug2016	SW1	seawater filter	Johnstone Strait, British Columbia	50 35.82	126 48.54
BC_SW_F_a	2016-08-23	Flight #10	MnBlowNW27_F10_SW_23Aug2016	SW2	seawater filter	Johnstone Strait, British Columbia	50 38.46	126 44.58
BC_SW_F_b	2016-08-23	Flight #10	MnBlowNW34_F10_SW_23Aug2016	SW2	seawater filter	Johnstone Strait, British Columbia	50 38.46	126 44.58
WA_SW_A_a	2016-09-06	Flight #06	MnBlowNW35_F06_SW_06Sept2016	SW1	seawater filter	San Juan Island, Washington, USA	48 18.84	123 3.6
WA_SW_A_b	2016-09-06	Flight #06	MnBlowNW36_F06_SW_06Sept2016	SW1	seawater filter	San Juan Island, Washington, USA	48 18.84	123 3.6
WA_SW_B_a	2016-09-09	Flight #03	MnBlowNW37_F03_SW_09Sept2016	SW1	seawater filter	San Juan Island, Washington, USA	48 19.62	124 7.62
WA_SW_B_b	2016-09-09	Flight #03	MnBlowNW38_F03_SW_09Sept2016	SW1	seawater filter	San Juan Island, Washington, USA	48 19.62	124 7.62
WA_SW_C_a	2016-09-21	Flight #06	MnBlowNW39_F06_SW_21Sept2016	SW1	seawater filter	San Juan Island, Washington, USA	48 33.365	123 13.091
WA_SW_C_b	2016-09-21	Flight #06	MnBlowNW40_F06_SW_21Sept2016	SW1	seawater filter	San Juan Island, Washington, USA	49 33.365	124 13.091
DNA_BCWA1	not applicable	not applicable	MnBlowNW14_DNATechCtrl_10Dec2016	not applicable	DNA extraction control_Vancouver	not applicable	not applicable	not applicable
DNA_BCWA2	not applicable	not applicable	MnBlowNW28_DNATechCtrl_11Dec2016	not applicable	DNA extraction control_Vancouver	not applicable	not applicable	not applicable
DNA_BCWA3	not applicable	not applicable	MnBlowNW42_DNATechCtrl_12Dec2016	not applicable	DNA extraction control_Vancouver	not applicable	not applicable	not applicable
Mock_BCWA	not applicable	not applicable	MnBlowNW43_MockCommunity	not applicable	Mock community control_Vancouver	not applicable	not applicable	not applicable
PCR_BCWA	not applicable	not applicable	MnBlowNW44_PCRTechCtrl	not applicable	PCR blank control_Vancouver	not applicable	not applicable	not applicable
