# Supplementary material for: Extensive Core Microbiome in Drone-Captured Whale Blow Supports a Framework for Health Monitoring
Source: mSystems. 2017 Oct 10;2(5):e00119-17. doi: 10.1128/mSystems.00119-17 (PMC5634792; doi:10.1128/mSystems.00119-17)
Supplement: TABLE S2 [file sys005172141st2.xlsx]

## Sheet: Supplementary Table 2
Supplementary Table 2. Description of potential marine mammal as well as known human, animal and plant pathogens identified from the American Biological Safety Assoication (ABSA) Risk Groups that comprise the custom pathogen database.
Pathogen	Genus	Previous marine mammal occurrence and possible connection to health condition	Marine mammal or pathogenicity reference
Abiotrophia defectiva	Abiotrophia	not described	ABSA Risk Group, human pathogen
Acidovorax spp	Acidovorax	not described	ABSA Risk Group, plant pathogen
Acinetobacter lwoffi	Acinetobacter	dolphin mortality	Venn-Watson S, Smith CR, Jensen ED. Primary bacterial pathogens in bottlenose dolphins Tursiops truncatus: needles in haystacks of commensal and environmental microbes. Diseases of aquatic organisms 79, 87-93 (2008)
Actinobacillus capsulatus	Actinobacillus	not described	ABSA Risk Group, animal pathogen
Actinobacillus equuli	Actinobacillus	not described	ABSA Risk Group, animal pathogen
Actinobacillus hominis	Actinobacillus	not described	ABSA Risk Group, human pathogen
Actinobacillus lignieresii	Actinobacillus	not described	ABSA Risk Group, animal pathogen
Actinobacillus pleuropneumoniae	Actinobacillus	not described	ABSA Risk Group, animal pathogen
Actinobacillus rossii	Actinobacillus	not described	ABSA Risk Group, animal pathogen
Actinobacillus seminis	Actinobacillus	not described	ABSA Risk Group, animal pathogen
Actinobacillus suis	Actinobacillus	not described	ABSA Risk Group, animal pathogen
Actinobacillus urea	Actinobacillus	not described	ABSA Risk Group, human pathogen
Actinobaculum schaalii	Actinobaculum	not described	ABSA Risk Group, human pathogen
Actinobaculum suis	Actinobaculum	not described	ABSA Risk Group, animal pathogen
Actinomadura madurae	Actinomadura	not described	ABSA Risk Group, human pathogen
Actinomadura pelletieri	Actinomadura	not described	ABSA Risk Group, human pathogen
Actinomyces bovis	Actinomyces	not described	ABSA Risk Group, animal pathogen
Actinomyces europaeus	Actinomyces	not described	ABSA Risk Group, human pathogen
Actinomyces gerencseriae	Actinomyces	not described	ABSA Risk Group, human pathogen
Actinomyces graevenitzii	Actinomyces	not described	ABSA Risk Group, human pathogen
Actinomyces hordeovulneris	Actinomyces	not described	ABSA Risk Group, animal pathogen
Actinomyces hyovaginalis	Actinomyces	not described	ABSA Risk Group, animal pathogen
Actinomyces israelii	Actinomyces	not described	ABSA Risk Group, animal pathogen
Actinomyces meyeri	Actinomyces	not described	ABSA Risk Group, human pathogen
Actinomyces naeslundii	Actinomyces	not described	ABSA Risk Group, human pathogen
Actinomyces neuii	Actinomyces	not described	ABSA Risk Group, human pathogen
Actinomyces odontolyticus	Actinomyces	not described	ABSA Risk Group, human pathogen
Actinomyces radingae	Actinomyces	not described	ABSA Risk Group, human pathogen
Actinomyces suis	Actinomyces	not described	ABSA Risk Group, animal pathogen
Actinomyces turicensis	Actinomyces	not described	ABSA Risk Group, human pathogen
Actinomyces viscosus	Actinomyces	not described	ABSA Risk Group, animal pathogen
Aegyptianella pullorum	Aegyptianella	not described	ABSA Risk Group, animal pathogen
Aerococcus urinae	Aerococcus	not described	ABSA Risk Group, human pathogen
Aerococcus viridans	Aerococcus	not described	ABSA Risk Group, human & animal pathogen
Aeromonas hydrophilia	Aeromonas	dolphin pnemonia; cultured from sea surface microlayer	Cusick P, Bullock B. Ulcerative dermatitis and pneumonia associated with Aeromonas hydrophila infection in the bottle-nosed dolphin. Journal of the American Veterinary Medical Association 163, 578 (1973); Raverty SA, et al. Respiratory microbiome of endangered southern resident killer whales and microbiota of surrounding sea surface microlayer in the eastern North Pacific. Scientific Reports 7, 3…
Aeromonas sobria	Aeromonas	cultured from sea surface microlayer	Raverty SA, et al. Respiratory microbiome of endangered southern resident killer whales and microbiota of surrounding sea surface microlayer in the eastern North Pacific. Scientific Reports 7, 394 (2017)
Aeromonas sp.	Aeromonas	cultured from sea surface microlayer	Raverty SA, et al. Respiratory microbiome of endangered southern resident killer whales and microbiota of surrounding sea surface microlayer in the eastern North Pacific. Scientific Reports 7, 394 (2017)
Aeromonas bestiarum	Aeromonas	not described	ABSA Risk Group, animal pathogen
Aeromonas caviae	Aeromonas	not described	ABSA Risk Group, human pathogen
Aeromonas hydrophilia	Aeromonas	not described	ABSA Risk Group, human & animal pathogen
Aeromonas jandaei	Aeromonas	not described	ABSA Risk Group, human & animal pathogen
Aeromonas salmonicida	Aeromonas	not described	ABSA Risk Group, animal pathogen
Aeromonas schubertii	Aeromonas	not described	ABSA Risk Group, human pathogen
Aeromonas sobria	Aeromonas	not described	ABSA Risk Group, human pathogen
Aeromonas veronii	Aeromonas	not described	ABSA Risk Group, human pathogen
Afipia broomeae	Afipia	not described	ABSA Risk Group, human pathogen
Afipia clevelandensis	Afipia	not described	ABSA Risk Group, human pathogen
Afipia felis	Afipia	not described	ABSA Risk Group, human pathogen
Alloiococcus otitis	Alloiococcus	not described	ABSA Risk Group, human pathogen
Anaerorhabdus furcosus	Anaerorhabdus	not described	ABSA Risk Group, human pathogen
Anaplasma caudatum	Anaplasma	not described	ABSA Risk Group, animal pathogen
Anaplasma centrale	Anaplasma	not described	ABSA Risk Group, animal pathogen
Anaplasma marginale	Anaplasma	not described	ABSA Risk Group, animal pathogen
Anaplasma ovis	Anaplasma	not described	ABSA Risk Group, animal pathogen
Arcobacter butzleri	Arcobacter	not described	ABSA Risk Group, human pathogen
Arcobacter cryaerophilus	Arcobacter	not described	ABSA Risk Group, animal pathogen
Arsenophonus nasoniae	Arsenophonus	not described	ABSA Risk Group, animal pathogen
Arthrobacter sp.	Arthrobacter	cultured from killer whale breath	Raverty SA, et al. Respiratory microbiome of endangered southern resident killer whales and microbiota of surrounding sea surface microlayer in the eastern North Pacific. Scientific Reports 7, 394 (2017)
Atopobium minutum	Atopobium	not described	ABSA Risk Group, human pathogen
Atopobium parvulum	Atopobium	not described	ABSA Risk Group, human pathogen
Atopobium rimae	Atopobium	not described	ABSA Risk Group, human pathogen
Atopobium vaginae	Atopobium	not described	ABSA Risk Group, human pathogen
Bacillus anthracis	Bacillus	not described	ABSA Risk Group, human & animal pathogen
Bacillus cereus	Bacillus	not described	ABSA Risk Group, human & animal pathogen
Bacillus pseudomycoides	Bacillus	not described	ABSA Risk Group, human pathogen
Bacillus thuringiensis	Bacillus	not described	ABSA Risk Group, animal pathogen
Bacteroides caccae	Bacteroides	not described	ABSA Risk Group, human pathogen
Bacteroides capillosus	Bacteroides	not described	ABSA Risk Group, human pathogen
Bacteroides coagulans	Bacteroides	not described	ABSA Risk Group, human pathogen
Bacteroides eggerthii	Bacteroides	not described	ABSA Risk Group, human pathogen
Bacteroides fragilis	Bacteroides	not described	ABSA Risk Group, human & animal pathogen
Bacteroides helcogenes	Bacteroides	not described	ABSA Risk Group, animal pathogen
Bacteroides ovatus	Bacteroides	not described	ABSA Risk Group, human pathogen
Bacteroides pyogenes	Bacteroides	not described	ABSA Risk Group, animal pathogen
Bacteroides ruminicola	Bacteroides	not described	ABSA Risk Group, human pathogen
Bacteroides splanchnicus	Bacteroides	not described	ABSA Risk Group, human pathogen
Bacteroides tectus	Bacteroides	not described	ABSA Risk Group, animal pathogen
Bacteroides thetaiotaomicron	Bacteroides	not described	ABSA Risk Group, human pathogen
Bacteroides uniformis	Bacteroides	not described	ABSA Risk Group, human pathogen
Bacteroides ureolyticus	Bacteroides	not described	ABSA Risk Group, human pathogen
Balneatrix alpica	Balneatrix	not described	ABSA Risk Group, human pathogen
Bartonella alsatica	Bartonella	not described	ABSA Risk Group, human pathogen
Bartonella bacilliformis	Bartonella	not described	ABSA Risk Group, human pathogen
Bartonella doshiae	Bartonella	not described	ABSA Risk Group, animal pathogen
Bartonella elizabethae	Bartonella	not described	ABSA Risk Group, animal pathogen
Bartonella grahamii	Bartonella	not described	ABSA Risk Group, human & animal pathogen
Bartonella henselae	Bartonella	not described	ABSA Risk Group, human pathogen
Bartonella quintana	Bartonella	not described	ABSA Risk Group, human pathogen
Bartonella talpae	Bartonella	not described	ABSA Risk Group, animal pathogen
Bartonella taylorii	Bartonella	not described	ABSA Risk Group, animal pathogen
Beneckea alginolytica	Beneckea	not described	ABSA Risk Group, human pathogen
Beneckea parahaemolytica	Beneckea	not described	ABSA Risk Group, human pathogen
Bergeyella zoohelcum	Bergeyella	not described	ABSA Risk Group, human pathogen
Bifidobacterium dentium	Bifidobacterium	not described	ABSA Risk Group, human pathogen
Bilophila wadsworthia	Bilophila	not described	ABSA Risk Group, human pathogen
Bordetella avium	Bordetella	not described	ABSA Risk Group, animal pathogen
Bordetella bronchiseptica	Bordetella	not described	ABSA Risk Group, animal pathogen
Bordetella hinzii	Bordetella	not described	ABSA Risk Group, human pathogen
Bordetella holmesii	Bordetella	not described	ABSA Risk Group, human pathogen
Bordetella parapertussis	Bordetella	not described	ABSA Risk Group, human pathogen
Bordetella pertussis	Bordetella	not described	ABSA Risk Group, human pathogen
Bordetella trematum	Bordetella	not described	ABSA Risk Group, human pathogen
Borrelia afzelii	Borrelia	not described	ABSA Risk Group, human pathogen
Borrelia anserina	Borrelia	not described	ABSA Risk Group, animal pathogen
Borrelia baltazardii	Borrelia	not described	ABSA Risk Group, human pathogen
Borrelia brasiliensis	Borrelia	not described	ABSA Risk Group, animal pathogen
Borrelia burgdorferi	Borrelia	not described	ABSA Risk Group, animal pathogen
Borrelia caucasica	Borrelia	not described	ABSA Risk Group, human pathogen
Borrelia coriaceae	Borrelia	not described	ABSA Risk Group, animal pathogen
Borrelia crocidurae	Borrelia	not described	ABSA Risk Group, human pathogen
Borrelia dugesii	Borrelia	not described	ABSA Risk Group, animal pathogen
Borrelia duttoni	Borrelia	not described	ABSA Risk Group, human pathogen
Borrelia garinii	Borrelia	not described	ABSA Risk Group, human pathogen
Borrelia graingeri	Borrelia	not described	ABSA Risk Group, human pathogen
Borrelia harveyi	Borrelia	not described	ABSA Risk Group, animal pathogen
Borrelia hermsii	Borrelia	not described	ABSA Risk Group, human pathogen
Borrelia hispanica	Borrelia	not described	ABSA Risk Group, human pathogen
Borrelia latyschewii	Borrelia	not described	ABSA Risk Group, human pathogen
Borrelia mazzottii	Borrelia	not described	ABSA Risk Group, human pathogen
Borrelia miyamotoi	Borrelia	not described	ABSA Risk Group, human pathogen
Borrelia parkeri	Borrelia	not described	ABSA Risk Group, human pathogen
Borrelia persica	Borrelia	not described	ABSA Risk Group, human pathogen
Borrelia recurrentis	Borrelia	not described	ABSA Risk Group, human pathogen
Borrelia theileri	Borrelia	not described	ABSA Risk Group, animal pathogen
Borrelia tillae	Borrelia	not described	ABSA Risk Group, animal pathogen
Borrelia turicatae	Borrelia	not described	ABSA Risk Group, human pathogen
Borrelia valaisiana	Borrelia	not described	ABSA Risk Group, human pathogen
Borrelia venezuelensis	Borrelia	not described	ABSA Risk Group, human pathogen
Brachyspira aalborgi	Brachyspira	not described	ABSA Risk Group, human pathogen
Brachyspira alvinipulli	Brachyspira	not described	ABSA Risk Group, animal pathogen
Brachyspira hyodysenteriae	Brachyspira	not described	ABSA Risk Group, animal pathogen
Brachyspira pilosicoli	Brachyspira	not described	ABSA Risk Group, human & animal pathogen
Brevinema andersonii	Brevinema	not described	ABSA Risk Group, animal pathogen
Brucella sp.	Brucella	dolphin pneumonia; dolphin and large whale zoonotic survey	Bogomolni AL, et al. Victims or vectors: a survey of marine vertebrate zoonoses from coastal waters of the Northwest Atlantic. Diseases of Aquatic Organisms 81, 13-38 (2008); Venn-Watson S, Daniels R, Smith C. Thirty year retrospective evaluation of pneumonia in a bottlenose dolphin Tursiops truncatus population. Diseases of aquatic organisms 99, 237-242 (2012)
Brucella abortus	Brucella	not described	ABSA Risk Group, human & animal pathogen
Brucella canis	Brucella	not described	ABSA Risk Group, human & animal pathogen
Brucella melitensis	Brucella	not described	ABSA Risk Group, human & animal pathogen
Brucella neotomae	Brucella	not described	ABSA Risk Group, human & animal pathogen
Brucella ovis	Brucella	not described	ABSA Risk Group, human & animal pathogen
Brucella suis	Brucella	not described	ABSA Risk Group, human & animal pathogen
Burkholderia sp.	Burkholderia	cultured from killer whale breath and sea surface microlayer	Raverty SA, et al. Respiratory microbiome of endangered southern resident killer whales and microbiota of surrounding sea surface microlayer in the eastern North Pacific. Scientific Reports 7, 394 (2017)
Burkholderia epacia	Burkholderia	not described	ABSA Risk Group, plant pathogen
Burkholderia mallei	Burkholderia	not described	ABSA Risk Group, human & animal pathogen
Burkholderia pseudomallei	Burkholderia	not described	ABSA Risk Group, human & animal pathogen
Campylobacter coli	Campylobacter	not described	ABSA Risk Group, human & animal pathogen
Campylobacter concisus	Campylobacter	not described	ABSA Risk Group, animal pathogen
Campylobacter curvus	Campylobacter	not described	ABSA Risk Group, human pathogen
Campylobacter fetus	Campylobacter	not described	ABSA Risk Group, human & animal pathogen
Campylobacter gracilis	Campylobacter	not described	ABSA Risk Group, human pathogen
Campylobacter hyointestinalis	Campylobacter	not described	ABSA Risk Group, human & animal pathogen
Campylobacter jejuni	Campylobacter	not described	ABSA Risk Group, human & animal pathogen
Campylobacter lari	Campylobacter	not described	ABSA Risk Group, human & animal pathogen
Campylobacter mucosalis	Campylobacter	not described	ABSA Risk Group, animal pathogen
Campylobacter rectus	Campylobacter	not described	ABSA Risk Group, human pathogen
Campylobacter upsaliensis	Campylobacter	not described	ABSA Risk Group, human & animal pathogen
Capnocytophaga gingivalis	Capnocytophaga	not described	ABSA Risk Group, human pathogen
Capnocytophaga granulosa	Capnocytophaga	not described	ABSA Risk Group, human pathogen
Capnocytophaga haemolytica	Capnocytophaga	not described	ABSA Risk Group, human pathogen
Capnocytophaga ochracea	Capnocytophaga	not described	ABSA Risk Group, human pathogen
Capnocytophaga sputigena	Capnocytophaga	not described	ABSA Risk Group, human pathogen
Capnocytophaga sputigena	Capnocytophaga	not described	ABSA Risk Group, human pathogen
Cardiobacterum hominis	Cardiobacterum	not described	ABSA Risk Group, human pathogen
Carnobacterium piscicola	Carnobacterium	not described	ABSA Risk Group, animal pathogen
Catonella morbi	Catonella	not described	ABSA Risk Group, human pathogen
Centipeda periodontii	Centipeda	not described	ABSA Risk Group, human pathogen
Chlamydia muridarum	Chlamydia	not described	ABSA Risk Group, animal pathogen
Chlamydia psittaci (avian strains)	Chlamydia	not described	ABSA Risk Group, animal pathogen
Chlamydia suis	Chlamydia	not described	ABSA Risk Group, animal pathogen
Chlamydia trachomatis	Chlamydia	not described	ABSA Risk Group, human pathogen
Chlamydophila abortus	Chlamydophila	not described	ABSA Risk Group, animal pathogen
Chlamydophila caviae	Chlamydophila	not described	ABSA Risk Group, animal pathogen
Chlamydophila felis	Chlamydophila	not described	ABSA Risk Group, human & animal pathogen
Chlamydophila pecorum	Chlamydophila	not described	ABSA Risk Group, animal pathogen
Chlamydophila pneumoniae	Chlamydophila	not described	ABSA Risk Group, human & animal pathogen
Chlamydophila psittaci	Chlamydophila	not described	ABSA Risk Group, human & animal pathogen
Chromobacterium violaceum	Chromobacterium	not described	ABSA Risk Group, human & animal pathogen
Chryseobacterium indologenes	Chryseobacterium	not described	ABSA Risk Group, human & animal pathogen
Chryseobacterium indoltheticum	Chryseobacterium	not described	ABSA Risk Group, human pathogen
Chryseobacterium meningosepticum	Chryseobacterium	not described	ABSA Risk Group, human & animal pathogen
Chryseobacterium scophthalmum	Chryseobacterium	not described	ABSA Risk Group, animal pathogen
Citrobacter amalonaticus	Citrobacter	not described	ABSA Risk Group, human pathogen
Citrobacter braakii	Citrobacter	not described	ABSA Risk Group, human pathogen
Citrobacter farmeri	Citrobacter	not described	ABSA Risk Group, human pathogen
Citrobacter freundii	Citrobacter	not described	ABSA Risk Group, human pathogen
Citrobacter koseri	Citrobacter	not described	ABSA Risk Group, human pathogen
Citrobacter rodentium	Citrobacter	not described	ABSA Risk Group, animal pathogen
Citrobacter sedlakii	Citrobacter	not described	ABSA Risk Group, human pathogen
Citrobacter spp.	Citrobacter	not described	ABSA Risk Group, human pathogen
Citrobacter werkmanii	Citrobacter	not described	ABSA Risk Group, human pathogen
Citrobacter youngae	Citrobacter	not described	ABSA Risk Group, human pathogen
Clavibacter michiganensis	Clavibacter	dolphin mortality	Venn-Watson S, Smith CR, Jensen ED. Primary bacterial pathogens in bottlenose dolphins Tursiops truncatus: needles in haystacks of commensal and environmental microbes. Diseases of aquatic organisms 79, 87-93 (2008)
Clavibacter michiganensis	Clavibacter	not described	ABSA Risk Group, human & plant pathogen
Clostridium perfringens	Clostridium	cultured from sea surface microlayer	Raverty SA, et al. Respiratory microbiome of endangered southern resident killer whales and microbiota of surrounding sea surface microlayer in the eastern North Pacific. Scientific Reports 7, 394 (2017)
Clostridium absonum	Clostridium	not described	ABSA Risk Group, human pathogen
Clostridium argentinense	Clostridium	not described	ABSA Risk Group, human pathogen
Clostridium baratii	Clostridium	not described	ABSA Risk Group, human pathogen
Clostridium bifermentans	Clostridium	not described	ABSA Risk Group, human pathogen
Clostridium botulinum	Clostridium	not described	ABSA Risk Group, animal pathogen
Clostridium cadaveris	Clostridium	not described	ABSA Risk Group, human pathogen
Clostridium carnis	Clostridium	not described	ABSA Risk Group, human pathogen
Clostridium chauvoei	Clostridium	not described	ABSA Risk Group, animal pathogen
Clostridium clostridioforme	Clostridium	not described	ABSA Risk Group, human pathogen
Clostridium colinum	Clostridium	not described	ABSA Risk Group, animal pathogen
Clostridium difficile	Clostridium	not described	ABSA Risk Group, human & animal pathogen
Clostridium equi	Clostridium	not described	ABSA Risk Group, animal pathogen
Clostridium frigidicarnis	Clostridium	not described	ABSA Risk Group, human pathogen
Clostridium ghonii	Clostridium	not described	ABSA Risk Group, human pathogen
Clostridium glycolicum	Clostridium	not described	ABSA Risk Group, human pathogen
Clostridium grantii	Clostridium	not described	ABSA Risk Group, human pathogen
Clostridium haemolyticum	Clostridium	not described	ABSA Risk Group, animal pathogen
Clostridium hastiforme	Clostridium	not described	ABSA Risk Group, human pathogen
Clostridium histolyticum	Clostridium	not described	ABSA Risk Group, human & animal pathogen
Clostridium indolis	Clostridium	not described	ABSA Risk Group, human pathogen
Clostridium innocuum	Clostridium	not described	ABSA Risk Group, human pathogen
Clostridium kluyveri	Clostridium	not described	ABSA Risk Group, human pathogen
Clostridium limosum	Clostridium	not described	ABSA Risk Group, human pathogen
Clostridium malenominatum	Clostridium	not described	ABSA Risk Group, human pathogen
Clostridium novyi	Clostridium	not described	ABSA Risk Group, animal pathogen
Clostridium oroticum	Clostridium	not described	ABSA Risk Group, human pathogen
Clostridium paraputrificum	Clostridium	not described	ABSA Risk Group, human pathogen
Clostridium perfringens	Clostridium	not described	ABSA Risk Group, animal pathogen
Clostridium piliforme	Clostridium	not described	ABSA Risk Group, animal pathogen
Clostridium putrificum	Clostridium	not described	ABSA Risk Group, human pathogen
Clostridium ramosum	Clostridium	not described	ABSA Risk Group, human pathogen
Clostridium septicum	Clostridium	not described	ABSA Risk Group, animal pathogen
Clostridium sordellii	Clostridium	not described	ABSA Risk Group, animal pathogen
Clostridium sphenoides	Clostridium	not described	ABSA Risk Group, human pathogen
Clostridium sporogenes	Clostridium	not described	ABSA Risk Group, human & animal pathogen
Clostridium subterminale	Clostridium	not described	ABSA Risk Group, human pathogen
Clostridium symbiosum	Clostridium	not described	ABSA Risk Group, human pathogen
Clostridium tertium	Clostridium	not described	ABSA Risk Group, human & animal pathogen
Clostridium tetani	Clostridium	not described	ABSA Risk Group, human & animal pathogen
Comamonas terrigena	Comamonas	not described	ABSA Risk Group, human pathogen
Corynebacterium spp	Corynebacterium	dolphin mortality	Venn-Watson S, Smith CR, Jensen ED. Primary bacterial pathogens in bottlenose dolphins Tursiops truncatus: needles in haystacks of commensal and environmental microbes. Diseases of aquatic organisms 79, 87-93 (2008)
Corynebacterium accolens	Corynebacterium	not described	ABSA Risk Group, human pathogen
Corynebacterium afermentans	Corynebacterium	not described	ABSA Risk Group, human pathogen
Corynebacterium amycolatum	Corynebacterium	not described	ABSA Risk Group, human pathogen
Corynebacterium argentoratense	Corynebacterium	not described	ABSA Risk Group, human pathogen
Corynebacterium auris	Corynebacterium	not described	ABSA Risk Group, human pathogen
Corynebacterium beticola	Corynebacterium	not described	ABSA Risk Group, human pathogen
Corynebacterium bovis	Corynebacterium	not described	ABSA Risk Group, animal pathogen
Corynebacterium coyleae	Corynebacterium	not described	ABSA Risk Group, human pathogen
Corynebacterium cystitidis	Corynebacterium	not described	ABSA Risk Group, animal pathogen
Corynebacterium diphtheriae	Corynebacterium	not described	ABSA Risk Group, human pathogen
Corynebacterium equi	Corynebacterium	not described	ABSA Risk Group, human pathogen
Corynebacterium haemolyticum	Corynebacterium	not described	ABSA Risk Group, human pathogen
Corynebacterium hoagii	Corynebacterium	not described	ABSA Risk Group, human pathogen
Corynebacterium imitans	Corynebacterium	not described	ABSA Risk Group, human pathogen
Corynebacterium jeikeium	Corynebacterium	not described	ABSA Risk Group, human pathogen
Corynebacterium kroppenstedtii	Corynebacterium	not described	ABSA Risk Group, human pathogen
Corynebacterium macginleyi	Corynebacterium	not described	ABSA Risk Group, human pathogen
Corynebacterium mastitidis	Corynebacterium	not described	ABSA Risk Group, animal pathogen
Corynebacterium matruchotii	Corynebacterium	not described	ABSA Risk Group, human pathogen
Corynebacterium minutissimum	Corynebacterium	not described	ABSA Risk Group, human pathogen
Corynebacterium mucifaciens	Corynebacterium	not described	ABSA Risk Group, human pathogen
Corynebacterium mycetoides	Corynebacterium	not described	ABSA Risk Group, human pathogen
Corynebacterium phocae	Corynebacterium	not described	ABSA Risk Group, human pathogen
Corynebacterium pilosum	Corynebacterium	not described	ABSA Risk Group, animal pathogen
Corynebacterium propinquum	Corynebacterium	not described	ABSA Risk Group, human pathogen
Corynebacterium pseudodiphteriticum	Corynebacterium	not described	ABSA Risk Group, human pathogen
Corynebacterium pseudotuberculosis	Corynebacterium	not described	ABSA Risk Group, human & animal pathogen
Corynebacterium pyogenes	Corynebacterium	not described	ABSA Risk Group, human pathogen
Corynebacterium renale	Corynebacterium	not described	ABSA Risk Group, animal pathogen
Corynebacterium striatum	Corynebacterium	not described	ABSA Risk Group, human pathogen
Corynebacterium ulcerans	Corynebacterium	not described	ABSA Risk Group, human & animal pathogen
Corynebacterium urealyticum	Corynebacterium	not described	ABSA Risk Group, human pathogen
Corynebacterium xerosis	Corynebacterium	not described	ABSA Risk Group, human pathogen
Cowdria ruminatium	Cowdria	not described	ABSA Risk Group, animal pathogen
Coxiella burnetii	Coxiella	not described	ABSA Risk Group, human & animal pathogen
Curtobacterium flaccumfaciens	Curtobacterium	not described	ABSA Risk Group, human pathogen
Cytophaga columnaris	Cytophaga	not described	ABSA Risk Group, animal pathogen
Cytophaga psychrophila	Cytophaga	not described	ABSA Risk Group, animal pathogen
Dermatiphulus chelonae	Dermatiphulus	not described	ABSA Risk Group, animal pathogen
Dermatophilus congolensis	Dermatophilus	not described	ABSA Risk Group, human & animal pathogen
Dialister pneumosintes	Dialister	not described	ABSA Risk Group, human pathogen
Dichelobacter nodosus	Dichelobacter	not described	ABSA Risk Group, animal pathogen
Dolosigranulum pigrum	Dolosigranulum	not described	ABSA Risk Group, human pathogen
Edwardsiella tarda	Edwardsiella	dolphin mortality	Venn-Watson S, Smith CR, Jensen ED. Primary bacterial pathogens in bottlenose dolphins Tursiops truncatus: needles in haystacks of commensal and environmental microbes. Diseases of aquatic organisms 79, 87-93 (2008)
Edwardsiella anguillimortifera	Edwardsiella	not described	ABSA Risk Group, animal pathogen
Edwardsiella ictulari	Edwardsiella	not described	ABSA Risk Group, human & animal pathogen
Edwardsiella tarda	Edwardsiella	not described	ABSA Risk Group, human & animal pathogen
Ehrlichia canis	Ehrlichia	not described	ABSA Risk Group, animal pathogen
Ehrlichia canis	Ehrlichia	not described	ABSA Risk Group, animal pathogen
Ehrlichia chaffeensis	Ehrlichia	not described	ABSA Risk Group, human & animal pathogen
Ehrlichia equi	Ehrlichia	not described	ABSA Risk Group, animal pathogen
Ehrlichia ewingii	Ehrlichia	not described	ABSA Risk Group, human & animal pathogen
Ehrlichia muris	Ehrlichia	not described	ABSA Risk Group, animal pathogen
Ehrlichia phagocytophila	Ehrlichia	not described	ABSA Risk Group, animal pathogen
Ehrlichia risticii	Ehrlichia	not described	ABSA Risk Group, animal pathogen
Ehrlichia sennetsu	Ehrlichia	not described	ABSA Risk Group, human pathogen
Eikenella corrodens	Eikenella	not described	ABSA Risk Group, human pathogen
Empedobacter brevis	Empedobacter	not described	ABSA Risk Group, human pathogen
Enterobacter aerogenes	Enterobacter	not described	ABSA Risk Group, human pathogen
Enterobacter agglomerans	Enterobacter	not described	ABSA Risk Group, human pathogen
Enterobacter amnigenus	Enterobacter	not described	ABSA Risk Group, human pathogen
Enterobacter asburiae	Enterobacter	not described	ABSA Risk Group, human pathogen
Enterobacter cancerogenus	Enterobacter	not described	ABSA Risk Group, plant pathogen
Enterobacter cloacae	Enterobacter	not described	ABSA Risk Group, human pathogen
Enterobacter gergoviae	Enterobacter	not described	ABSA Risk Group, human pathogen
Enterobacter hormaechei	Enterobacter	not described	ABSA Risk Group, human pathogen
Enterobacter intermedius	Enterobacter	not described	ABSA Risk Group, human pathogen
Enterobacter sakazakii	Enterobacter	not described	ABSA Risk Group, human pathogen
Enterococcus Group D	Enterococcus	dolphin mortality	Venn-Watson S, Smith CR, Jensen ED. Primary bacterial pathogens in bottlenose dolphins Tursiops truncatus: needles in haystacks of commensal and environmental microbes. Diseases of aquatic organisms 79, 87-93 (2008)
Enterococcus spp.	Enterococcus	dolphin infection	Venn-Watson S, Smith CR, Jensen ED. Primary bacterial pathogens in bottlenose dolphins Tursiops truncatus: needles in haystacks of commensal and environmental microbes. Diseases of aquatic organisms 79, 87-93 (2008)
Enterococcus avium	Enterococcus	not described	ABSA Risk Group, human pathogen
Enterococcus dispar	Enterococcus	not described	ABSA Risk Group, human pathogen
Enterococcus durans	Enterococcus	not described	ABSA Risk Group, human & animal pathogen
Enterococcus faecalis	Enterococcus	not described	ABSA Risk Group, human pathogen
Enterococcus faecium	Enterococcus	not described	ABSA Risk Group, human pathogen
Enterococcus flavescens	Enterococcus	not described	ABSA Risk Group, human pathogen
Enterococcus gallinarum	Enterococcus	not described	ABSA Risk Group, human pathogen
Enterococcus hirae	Enterococcus	not described	ABSA Risk Group, human & animal pathogen
Enterococcus pseudoavium	Enterococcus	not described	ABSA Risk Group, animal pathogen
Enterococcus raffinosus	Enterococcus	not described	ABSA Risk Group, human pathogen
Enterococcus solitarius	Enterococcus	not described	ABSA Risk Group, animal pathogen
Eperythrozoon coccoides	Eperythrozoon	not described	ABSA Risk Group, animal pathogen
Eperythrozoon ovis	Eperythrozoon	not described	ABSA Risk Group, animal pathogen
Eperythrozoon parvum	Eperythrozoon	not described	ABSA Risk Group, animal pathogen
Eperythrozoon suis	Eperythrozoon	not described	ABSA Risk Group, animal pathogen
Eperythrozoon wenyonii	Eperythrozoon	not described	ABSA Risk Group, animal pathogen
Erlichia sennetsu	Erlichia	not described	ABSA Risk Group, human pathogen
Erwinia chrysanthemi	Erwinia	not described	ABSA Risk Group, plant pathogen
Erysipelothrix rhusiopathiae	Erysipelothrix	dolphin disseminated bacterial lung infection	Venn-Watson S, Daniels R, Smith C. Thirty year retrospective evaluation of pneumonia in a bottlenose dolphin Tursiops truncatus population. Diseases of aquatic organisms 99, 237-242 (2012)
Erysipelothrix insidiosa	Erysipelothrix	not described	ABSA Risk Group, animal pathogen
Erysipelothrix rhusiopathiae	Erysipelothrix	not described	ABSA Risk Group, human & animal pathogen
Escherichia coli (K1)	Escherichia	not described	ABSA Risk Group, human & animal pathogen
Escherichia coli (K12)	Escherichia	not described	ABSA Risk Group, human & animal pathogen
Escherichia fergusonii	Escherichia	not described	ABSA Risk Group, human & animal pathogen
Escherichia hermannii	Escherichia	not described	ABSA Risk Group, human pathogen
Escherichia vulneris	Escherichia	not described	ABSA Risk Group, human & animal pathogen
Escherichia coli	Escherichia-Shigella	dolphin mortality	Venn-Watson S, Smith CR, Jensen ED. Primary bacterial pathogens in bottlenose dolphins Tursiops truncatus: needles in haystacks of commensal and environmental microbes. Diseases of aquatic organisms 79, 87-93 (2008)
Eubacterium aerofaciens	Eubacterium	not described	ABSA Risk Group, human pathogen
Eubacterium aerofaciens	Eubacterium	not described	ABSA Risk Group, human pathogen
Eubacterium brachy	Eubacterium	not described	ABSA Risk Group, human pathogen
Eubacterium combesii	Eubacterium	not described	ABSA Risk Group, human pathogen
Eubacterium contortum	Eubacterium	not described	ABSA Risk Group, human pathogen
Eubacterium exiguum	Eubacterium	not described	ABSA Risk Group, human pathogen
Eubacterium fossor	Eubacterium	not described	ABSA Risk Group, animal pathogen
Eubacterium infirmum	Eubacterium	not described	ABSA Risk Group, human pathogen
Eubacterium lentum	Eubacterium	not described	ABSA Risk Group, human pathogen
Eubacterium limosum	Eubacterium	not described	ABSA Risk Group, human pathogen
Eubacterium minutum	Eubacterium	not described	ABSA Risk Group, human pathogen
Eubacterium moniliforme	Eubacterium	not described	ABSA Risk Group, human pathogen
Eubacterium nitritogenes	Eubacterium	not described	ABSA Risk Group, human pathogen
Eubacterium nodatum	Eubacterium	not described	ABSA Risk Group, human pathogen
Eubacterium saphenum	Eubacterium	not described	ABSA Risk Group, human pathogen
Eubacterium sulci	Eubacterium	not described	ABSA Risk Group, human pathogen
Eubacterium tarantellus	Eubacterium	not described	ABSA Risk Group, animal pathogen
Eubacterium tardum	Eubacterium	not described	ABSA Risk Group, human pathogen
Eubacterium tenue	Eubacterium	not described	ABSA Risk Group, human pathogen
Eubacterium timidum	Eubacterium	not described	ABSA Risk Group, human pathogen
Eubacterium tortuosum	Eubacterium	not described	ABSA Risk Group, human & animal pathogen
Eubacterium ventriosum	Eubacterium	not described	ABSA Risk Group, human pathogen
Eurbacterium yurii	Eurbacterium	not described	ABSA Risk Group, human pathogen
Ewingella americana	Ewingella	not described	ABSA Risk Group, human pathogen
Facklamia hominis	Facklamia	not described	ABSA Risk Group, human pathogen
Faenia rectivirgula	Faenia	not described	ABSA Risk Group, human & animal pathogen
Falcivibrio grandis	Falcivibrio	not described	ABSA Risk Group, human pathogen
Falcivibrio vaginalis	Falcivibrio	not described	ABSA Risk Group, human pathogen
Flavobacterium branchiophilum	Flavobacterium	not described	ABSA Risk Group, animal pathogen
Flavobacterium columnare	Flavobacterium	not described	ABSA Risk Group, animal pathogen
Flavobacterium hydatis	Flavobacterium	not described	ABSA Risk Group, animal pathogen
Flavobacterium johnsoniae	Flavobacterium	not described	ABSA Risk Group, animal pathogen
Flavobacterium meningosepticum	Flavobacterium	not described	ABSA Risk Group, human & animal pathogen
Flavobacterium mizutaii	Flavobacterium	not described	ABSA Risk Group, animal pathogen
Flavobacterium psychrophilum	Flavobacterium	not described	ABSA Risk Group, animal pathogen
Flavobacterium yabuuchiae	Flavobacterium	not described	ABSA Risk Group, human pathogen
Flexibacter maritimus	Flexibacter	not described	ABSA Risk Group, animal pathogen
Flexibacter ovolyticus	Flexibacter	not described	ABSA Risk Group, animal pathogen
Fluoribacter bozemaniae	Fluoribacter	not described	ABSA Risk Group, human pathogen
Fluoribacter dumoffii	Fluoribacter	not described	ABSA Risk Group, human pathogen
Fluoribacter gormanii	Fluoribacter	not described	ABSA Risk Group, human pathogen
Francisella novocida	Francisella	not described	ABSA Risk Group, human & animal pathogen
Francisella philomiragia	Francisella	not described	ABSA Risk Group, human & animal pathogen
Francisella tularensis (Type A)	Francisella	not described	ABSA Risk Group, human & animal pathogen
Francisella tularensis (Type B)	Francisella	not described	ABSA Risk Group, human & animal pathogen
Fusobacterium varium	Fusobacterium	dolphin mortality	Venn-Watson S, Smith CR, Jensen ED. Primary bacterial pathogens in bottlenose dolphins Tursiops truncatus: needles in haystacks of commensal and environmental microbes. Diseases of aquatic organisms 79, 87-93 (2008)
Fusobacterium varium	Fusobacterium	dolphin with abnormal tissue	Venn-Watson S, Smith CR, Jensen ED. Primary bacterial pathogens in bottlenose dolphins Tursiops truncatus: needles in haystacks of commensal and environmental microbes. Diseases of aquatic organisms 79, 87-93 (2008)
Fusobacterium alocis	Fusobacterium	not described	ABSA Risk Group, human pathogen
Fusobacterium gonidiaformans	Fusobacterium	not described	ABSA Risk Group, human pathogen
Fusobacterium mortiferum	Fusobacterium	not described	ABSA Risk Group, human pathogen
Fusobacterium naviforme	Fusobacterium	not described	ABSA Risk Group, human pathogen
Fusobacterium necrogenes	Fusobacterium	not described	ABSA Risk Group, human pathogen
Fusobacterium necrophorum	Fusobacterium	not described	ABSA Risk Group, human & animal pathogen
Fusobacterium nucleatum	Fusobacterium	not described	ABSA Risk Group, human pathogen
Fusobacterium periodonticum	Fusobacterium	not described	ABSA Risk Group, human pathogen
Fusobacterium prausnitzii	Fusobacterium	not described	ABSA Risk Group, human pathogen
Fusobacterium russii	Fusobacterium	not described	ABSA Risk Group, human pathogen
Fusobacterium sulci	Fusobacterium	not described	ABSA Risk Group, human pathogen
Fusobacterium ulcerans	Fusobacterium	not described	ABSA Risk Group, human pathogen
Fusobacterium varium	Fusobacterium	not described	ABSA Risk Group, human pathogen
Gardnerella vaginalis	Gardnerella	not described	ABSA Risk Group, human pathogen
Gemella bergeri	Gemella	not described	ABSA Risk Group, human pathogen
Gemella haemolysans	Gemella	not described	ABSA Risk Group, human pathogen
Gemella morbillorum	Gemella	not described	ABSA Risk Group, human pathogen
Gemella palaticanis	Gemella	not described	ABSA Risk Group, human pathogen
Gemella sanguinis	Gemella	not described	ABSA Risk Group, human pathogen
Globicatella sanguinis	Globicatella	not described	ABSA Risk Group, animal pathogen
Gordonia aichiensis	Gordonia	not described	ABSA Risk Group, human pathogen
Gordonia bronchialis	Gordonia	not described	ABSA Risk Group, human pathogen
Gordonia sputi	Gordonia	not described	ABSA Risk Group, human pathogen
Gordonia terrae	Gordonia	not described	ABSA Risk Group, human pathogen
Haemobartonella canis	Haemobartonella	not described	ABSA Risk Group, animal pathogen
Haemobartonella felis	Haemobartonella	not described	ABSA Risk Group, animal pathogen
Haemobartonella muris	Haemobartonella	not described	ABSA Risk Group, animal pathogen
Haemophilus actinomycetemcomitans	Haemophilus	not described	ABSA Risk Group, human pathogen
Haemophilus aegyptius	Haemophilus	not described	ABSA Risk Group, human pathogen
Haemophilus aphrophilus	Haemophilus	not described	ABSA Risk Group, human pathogen
Haemophilus ducreyi	Haemophilus	not described	ABSA Risk Group, human pathogen
Haemophilus felis	Haemophilus	not described	ABSA Risk Group, animal pathogen
Haemophilus haemoglobinophilus	Haemophilus	not described	ABSA Risk Group, animal pathogen
Haemophilus influenzae	Haemophilus	not described	ABSA Risk Group, human pathogen
Haemophilus paracuniculus	Haemophilus	not described	ABSA Risk Group, animal pathogen
Haemophilus paragallinarum	Haemophilus	not described	ABSA Risk Group, animal pathogen
Haemophilus parahaemolyticus	Haemophilus	not described	ABSA Risk Group, human pathogen
Haemophilus parainfluenzae	Haemophilus	not described	ABSA Risk Group, human pathogen
Haemophilus paraphrohaemolyticus	Haemophilus	not described	ABSA Risk Group, human pathogen
Haemophilus paraphrophilus	Haemophilus	not described	ABSA Risk Group, human pathogen
Haemophilus parasuis	Haemophilus	not described	ABSA Risk Group, human pathogen
Haemophilus piscium	Haemophilus	not described	ABSA Risk Group, animal pathogen
Haemophilus pleuropneumoniae	Haemophilus	not described	ABSA Risk Group, human pathogen
Haemophilus segni	Haemophilus	not described	ABSA Risk Group, human pathogen
Haemophilus vaginalis	Haemophilus	not described	ABSA Risk Group, human pathogen
Hafnia alvei	Hafnia	not described	ABSA Risk Group, human pathogen
Hallella seregens	Hallella	not described	ABSA Risk Group, human pathogen
Hartmanella spp.	Hartmanella	not described	ABSA Risk Group, human pathogen
Helcococcus kunzii	Helcococcus	not described	ABSA Risk Group, human pathogen
Helcococcus ovis	Helcococcus	not described	ABSA Risk Group, human pathogen
Helicobacter acinonychis	Helicobacter	not described	ABSA Risk Group, animal pathogen
Helicobacter bilis	Helicobacter	not described	ABSA Risk Group, animal pathogen
Helicobacter bizzozeronii	Helicobacter	not described	ABSA Risk Group, human pathogen
Helicobacter canis	Helicobacter	not described	ABSA Risk Group, human pathogen
Helicobacter cholecystus	Helicobacter	not described	ABSA Risk Group, animal pathogen
Helicobacter cinaedi	Helicobacter	not described	ABSA Risk Group, human pathogen
Helicobacter fennelliae	Helicobacter	not described	ABSA Risk Group, human pathogen
Helicobacter hepaticus	Helicobacter	not described	ABSA Risk Group, animal pathogen
Helicobacter muridarum	Helicobacter	not described	ABSA Risk Group, animal pathogen
Helicobacter mustelae	Helicobacter	not described	ABSA Risk Group, animal pathogen
Helicobacter pullorum	Helicobacter	not described	ABSA Risk Group, human & animal pathogen
Helicobacter pylori	Helicobacter	not described	ABSA Risk Group, human pathogen
Herellea vaginicola	Herellea	not described	ABSA Risk Group, human pathogen
Johnsonella ignava	Johnsonella	not described	ABSA Risk Group, human pathogen
Jonesia denitrificans	Jonesia	not described	ABSA Risk Group, animal pathogen
Kingella denitrificans	Kingella	not described	ABSA Risk Group, human pathogen
Kingella kingae	Kingella	not described	ABSA Risk Group, human pathogen
Kingella oralis	Kingella	not described	ABSA Risk Group, human pathogen
Klebsiella granulomatis	Klebsiella	not described	ABSA Risk Group, human pathogen
Klebsiella mobilis	Klebsiella	not described	ABSA Risk Group, human pathogen
Klebsiella ornithinolytica	Klebsiella	not described	ABSA Risk Group, human pathogen
Klebsiella oxytoca	Klebsiella	not described	ABSA Risk Group, human & animal pathogen
Klebsiella ozaenae	Klebsiella	not described	ABSA Risk Group, human pathogen
Klebsiella pneumoniae	Klebsiella	not described	ABSA Risk Group, human & animal pathogen
Klebsiella rhinoscleromatis	Klebsiella	not described	ABSA Risk Group, human pathogen
Kluyvera ascorbata	Kluyvera	not described	ABSA Risk Group, human pathogen
Kluyvera cryocrescens	Kluyvera	not described	ABSA Risk Group, human pathogen
Kluyvera georgiana	Kluyvera	not described	ABSA Risk Group, human pathogen
Koserella trabulsii	Koserella	not described	ABSA Risk Group, human pathogen
Lactobacillus catenaformis	Lactobacillus	not described	ABSA Risk Group, human & animal pathogen
Lactobacillus rhamnosus	Lactobacillus	not described	ABSA Risk Group, human pathogen
Lactobacillus uli	Lactobacillus	not described	ABSA Risk Group, human pathogen
Lactococcus garvieae	Lactococcus	not described	ABSA Risk Group, animal pathogen
Lawsonia intracellularis	Lawsonia	not described	ABSA Risk Group, animal pathogen
Leclercia adecarboxylata	Leclercia	not described	ABSA Risk Group, human pathogen
Legionella anisa	Legionella	not described	ABSA Risk Group, human pathogen
Legionella birminghamensis	Legionella	not described	ABSA Risk Group, human pathogen
Legionella bozemanii	Legionella	not described	ABSA Risk Group, human pathogen
Legionella cincinnatiensis	Legionella	not described	ABSA Risk Group, human pathogen
Legionella feeleii	Legionella	not described	ABSA Risk Group, human pathogen
Legionella hackeliae	Legionella	not described	ABSA Risk Group, human pathogen
Legionella jordanis	Legionella	not described	ABSA Risk Group, human pathogen
Legionella lansingensis	Legionella	not described	ABSA Risk Group, human pathogen
Legionella longbeachae	Legionella	not described	ABSA Risk Group, human pathogen
Legionella parisiensis	Legionella	not described	ABSA Risk Group, human pathogen
Legionella pneumophila	Legionella	not described	ABSA Risk Group, human & animal pathogen
Legionella sainthelensi	Legionella	not described	ABSA Risk Group, human pathogen
Legionella tucsonensis	Legionella	not described	ABSA Risk Group, human pathogen
Legionella wadsworthii	Legionella	not described	ABSA Risk Group, human pathogen
Leptospira sp.	Leptospira	dolphin and large whales zoonotic survey	Bogomolni AL, et al. Victims or vectors: a survey of marine vertebrate zoonoses from coastal waters of the Northwest Atlantic. Diseases of Aquatic Organisms 81, 13-38 (2008)
Leptospira alexanderi	Leptospira	not described	ABSA Risk Group, human & animal pathogen
Leptospira borgpetersenii	Leptospira	not described	ABSA Risk Group, human & animal pathogen
Leptospira fainei	Leptospira	not described	ABSA Risk Group, human & animal pathogen
Leptospira inadai	Leptospira	not described	ABSA Risk Group, human & animal pathogen
Leptospira interrogans	Leptospira	not described	ABSA Risk Group, human & animal pathogen
Leptospira kirschneri	Leptospira	not described	ABSA Risk Group, human & animal pathogen
Leptospira noguchii	Leptospira	not described	ABSA Risk Group, human & animal pathogen
Leptospira santarosai	Leptospira	not described	ABSA Risk Group, human & animal pathogen
Leptospira weilii	Leptospira	not described	ABSA Risk Group, human & animal pathogen
Levinea malonatica	Levinea	not described	ABSA Risk Group, human pathogen
Liberobacter africanum	Liberobacter	not described	ABSA Risk Group, human pathogen
Liberobacter asiaticum	Liberobacter	not described	ABSA Risk Group, human pathogen
Listeria ivanovii	Listeria	not described	ABSA Risk Group, human & animal pathogen
Listeria monocytogenes	Listeria	not described	ABSA Risk Group, human & animal pathogen
Listonella anguillarum	Listonella	not described	ABSA Risk Group, animal pathogen
Mannheimia glucosida	Mannheimia	not described	ABSA Risk Group, human pathogen
Mannheimia granulomatis	Mannheimia	not described	ABSA Risk Group, animal pathogen
Mannheimia haemolytica	Mannheimia	not described	ABSA Risk Group, animal pathogen
Mannheimia ruminalis	Mannheimia	not described	ABSA Risk Group, human pathogen
Mannheimia varigena	Mannheimia	not described	ABSA Risk Group, animal pathogen
Megasphaera elsdenii	Megasphaera	not described	ABSA Risk Group, human pathogen
Melissococcus pluton	Melissococcus	not described	ABSA Risk Group, animal pathogen
Microvirgula aerodenitrificans	Microvirgula	not described	ABSA Risk Group, human pathogen
Mima polymorpha	Mima	not described	ABSA Risk Group, human pathogen
Mitsuokella multacida	Mitsuokella	not described	ABSA Risk Group, human pathogen
Mobiluncus curtisii	Mobiluncus	not described	ABSA Risk Group, human pathogen
Mobiluncus mulieris	Mobiluncus	not described	ABSA Risk Group, human pathogen
Moraxella atlantae	Moraxella	not described	ABSA Risk Group, human pathogen
Moraxella caprae	Moraxella	not described	ABSA Risk Group, animal pathogen
Moraxella catarrhalis	Moraxella	not described	ABSA Risk Group, human pathogen
Moraxella equi	Moraxella	not described	ABSA Risk Group, animal pathogen
Moraxella lacunata	Moraxella	not described	ABSA Risk Group, human pathogen
Moraxella nonliquefaciens	Moraxella	not described	ABSA Risk Group, human pathogen
Moraxella osloensis	Moraxella	not described	ABSA Risk Group, human pathogen
Moraxella saccharolytica	Moraxella	not described	ABSA Risk Group, human pathogen
Moraxella (Branhamella) ovis	Moraxella	not described	ABSA Risk Group, animal pathogen
Morganella morganii	Morganella	not described	ABSA Risk Group, human & animal pathogen
Morococcus cerebrosus	Morococcus	not described	ABSA Risk Group, human pathogen
Mycobacterium abscessus	Mycobacterium	not described	ABSA Risk Group, human & animal pathogen
Mycobacterium africanum	Mycobacterium	not described	ABSA Risk Group, human & animal pathogen
Mycobacterium asiaticum	Mycobacterium	not described	ABSA Risk Group, human & animal pathogen
Mycobacterium avium	Mycobacterium	not described	ABSA Risk Group, human & animal pathogen
Mycobacterium bovis	Mycobacterium	not described	ABSA Risk Group, human & animal pathogen
Mycobacterium branderi	Mycobacterium	not described	ABSA Risk Group, human pathogen
Mycobacterium canettii	Mycobacterium	not described	ABSA Risk Group, human pathogen
Mycobacterium celatum	Mycobacterium	not described	ABSA Risk Group, human & animal pathogen
Mycobacterium chelonae	Mycobacterium	not described	ABSA Risk Group, human & animal pathogen
Mycobacterium conspicuum	Mycobacterium	not described	ABSA Risk Group, human pathogen
Mycobacterium farcinogenes	Mycobacterium	not described	ABSA Risk Group, human & animal pathogen
Mycobacterium flavescens	Mycobacterium	not described	ABSA Risk Group, human pathogen
Mycobacterium fortuitum	Mycobacterium	not described	ABSA Risk Group, human & animal pathogen
Mycobacterium gastri	Mycobacterium	not described	ABSA Risk Group, human pathogen
Mycobacterium genavense	Mycobacterium	not described	ABSA Risk Group, human pathogen
Mycobacterium haemophilum	Mycobacterium	not described	ABSA Risk Group, human pathogen
Mycobacterium heidelbergense	Mycobacterium	not described	ABSA Risk Group, human pathogen
Mycobacterium interjectum	Mycobacterium	not described	ABSA Risk Group, human pathogen
Mycobacterium intermedium	Mycobacterium	not described	ABSA Risk Group, human pathogen
Mycobacterium intracellulare	Mycobacterium	not described	ABSA Risk Group, human pathogen
Mycobacterium kansasii	Mycobacterium	not described	ABSA Risk Group, human pathogen
Mycobacterium lentiflavum	Mycobacterium	not described	ABSA Risk Group, human pathogen
Mycobacterium leprae	Mycobacterium	not described	ABSA Risk Group, human pathogen
Mycobacterium lepraemurium	Mycobacterium	not described	ABSA Risk Group, animal pathogen
Mycobacterium malmoense	Mycobacterium	not described	ABSA Risk Group, human pathogen
Mycobacterium marinum	Mycobacterium	not described	ABSA Risk Group, human & animal pathogen
Mycobacterium microti	Mycobacterium	not described	ABSA Risk Group, human pathogen
Mycobacterium mucogenicum	Mycobacterium	not described	ABSA Risk Group, human pathogen
Mycobacterium novocastrense	Mycobacterium	not described	ABSA Risk Group, human pathogen
Mycobacterium paratuberculosis	Mycobacterium	not described	ABSA Risk Group, human & animal pathogen
Mycobacterium porcinum	Mycobacterium	not described	ABSA Risk Group, animal pathogen
Mycobacterium scrofulaceum	Mycobacterium	not described	ABSA Risk Group, human pathogen
Mycobacterium senegalense	Mycobacterium	not described	ABSA Risk Group, human & animal pathogen
Mycobacterium shimoidei	Mycobacterium	not described	ABSA Risk Group, human pathogen
Mycobacterium simiae	Mycobacterium	not described	ABSA Risk Group, human & animal pathogen
Mycobacterium szulgai	Mycobacterium	not described	ABSA Risk Group, human pathogen
Mycobacterium triplex	Mycobacterium	not described	ABSA Risk Group, human pathogen
Mycobacterium tuberculosis	Mycobacterium	not described	ABSA Risk Group, human & animal pathogen
Mycobacterium tusciae	Mycobacterium	not described	ABSA Risk Group, human pathogen
Mycobacterium ulcerans	Mycobacterium	not described	ABSA Risk Group, human & animal pathogen
Mycobacterium vaccae	Mycobacterium	not described	ABSA Risk Group, animal pathogen
Mycobacterium wolinskyi	Mycobacterium	not described	ABSA Risk Group, human pathogen
Mycobacterium xenopi	Mycobacterium	not described	ABSA Risk Group, human & animal pathogen
Mycobacterium spp.	Mycobacterium	lung lesions in sea lions and fur seals	Bernardelli A, et al. Tuberculosis in sea lions and fur seals from the south-western Atlantic coast. Revue scientifique et technique (International Office of Epizootics) 15, 985-1005 (1996)
Mycoplasma sp.	Mycoplasma	cultured from killer whale breath	Raverty SA, et al. Respiratory microbiome of endangered southern resident killer whales and microbiota of surrounding sea surface microlayer in the eastern North Pacific. Scientific Reports 7, 394 (2017).
Mycoplasma neurolyticum	Mycoplasma	not described	ABSA Risk Group, animal pathogen
Mycoplasma adleri	Mycoplasma	not described	ABSA Risk Group, animal pathogen
Mycoplasma agalactiae	Mycoplasma	not described	ABSA Risk Group, animal pathogen
Mycoplasma alkalescens	Mycoplasma	not described	ABSA Risk Group, animal pathogen
Mycoplasma anatis	Mycoplasma	not described	ABSA Risk Group, animal pathogen
Mycoplasma arginini	Mycoplasma	not described	ABSA Risk Group, animal pathogen
Mycoplasma arthritidis	Mycoplasma	not described	ABSA Risk Group, animal pathogen
Mycoplasma bovigenitalium	Mycoplasma	not described	ABSA Risk Group, animal pathogen
Mycoplasma bovirhinis	Mycoplasma	not described	ABSA Risk Group, animal pathogen
Mycoplasma bovis	Mycoplasma	not described	ABSA Risk Group, animal pathogen
Mycoplasma bovoculi	Mycoplasma	not described	ABSA Risk Group, animal pathogen
Mycoplasma buteonis	Mycoplasma	not described	ABSA Risk Group, animal pathogen
Mycoplasma californicum	Mycoplasma	not described	ABSA Risk Group, animal pathogen
Mycoplasma canadense	Mycoplasma	not described	ABSA Risk Group, animal pathogen
Mycoplasma canis	Mycoplasma	not described	ABSA Risk Group, animal pathogen
Mycoplasma capricolum	Mycoplasma	not described	ABSA Risk Group, animal pathogen
Mycoplasma caviae	Mycoplasma	not described	ABSA Risk Group, human pathogen
Mycoplasma collis	Mycoplasma	not described	ABSA Risk Group, animal pathogen
Mycoplasma columbinasale	Mycoplasma	not described	ABSA Risk Group, animal pathogen
Mycoplasma conjunctivae	Mycoplasma	not described	ABSA Risk Group, animal pathogen
Mycoplasma corogypsi	Mycoplasma	not described	ABSA Risk Group, animal pathogen
Mycoplasma crocodyli	Mycoplasma	not described	ABSA Risk Group, animal pathogen
Mycoplasma cynos	Mycoplasma	not described	ABSA Risk Group, animal pathogen
Mycoplasma dispar	Mycoplasma	not described	ABSA Risk Group, animal pathogen
Mycoplasma edwardii	Mycoplasma	not described	ABSA Risk Group, animal pathogen
Mycoplasma equigenitalium	Mycoplasma	not described	ABSA Risk Group, animal pathogen
Mycoplasma equirhinis	Mycoplasma	not described	ABSA Risk Group, animal pathogen
Mycoplasma falconis	Mycoplasma	not described	ABSA Risk Group, animal pathogen
Mycoplasma felis	Mycoplasma	not described	ABSA Risk Group, animal pathogen
Mycoplasma fermentans	Mycoplasma	not described	ABSA Risk Group, human pathogen
Mycoplasma flocculare	Mycoplasma	not described	ABSA Risk Group, animal pathogen
Mycoplasma gallinarum	Mycoplasma	not described	ABSA Risk Group, animal pathogen
Mycoplasma gallisepticum	Mycoplasma	not described	ABSA Risk Group, animal pathogen
Mycoplasma gallopavonis	Mycoplasma	not described	ABSA Risk Group, animal pathogen
Mycoplasma gateae	Mycoplasma	not described	ABSA Risk Group, animal pathogen
Mycoplasma genitalium	Mycoplasma	not described	ABSA Risk Group, human pathogen
Mycoplasma glycophilum	Mycoplasma	not described	ABSA Risk Group, animal pathogen
Mycoplasma gypis	Mycoplasma	not described	ABSA Risk Group, animal pathogen
Mycoplasma hominis	Mycoplasma	not described	ABSA Risk Group, human pathogen
Mycoplasma hyopneumoniae	Mycoplasma	not described	ABSA Risk Group, animal pathogen
Mycoplasma hyorhinis	Mycoplasma	not described	ABSA Risk Group, animal pathogen
Mycoplasma hyosynoviae	Mycoplasma	not described	ABSA Risk Group, animal pathogen
Mycoplasma imitans	Mycoplasma	not described	ABSA Risk Group, animal pathogen
Mycoplasma iowae	Mycoplasma	not described	ABSA Risk Group, animal pathogen
Mycoplasma lipofaciens	Mycoplasma	not described	ABSA Risk Group, animal pathogen
Mycoplasma maculosum	Mycoplasma	not described	ABSA Risk Group, animal pathogen
Mycoplasma meleagridis	Mycoplasma	not described	ABSA Risk Group, animal pathogen
Mycoplasma mycoides	Mycoplasma	not described	ABSA Risk Group, animal pathogen
Mycoplasma ovipneumoniae	Mycoplasma	not described	ABSA Risk Group, animal pathogen
Mycoplasma penetrans	Mycoplasma	not described	ABSA Risk Group, human pathogen
Mycoplasma phocacerebrale	Mycoplasma	not described	ABSA Risk Group, animal pathogen
Mycoplasma phocarhinis	Mycoplasma	not described	ABSA Risk Group, animal pathogen
Mycoplasma phocidae	Mycoplasma	not described	ABSA Risk Group, animal pathogen
Mycoplasma pneumoniae	Mycoplasma	not described	ABSA Risk Group, human pathogen
Mycoplasma primatum	Mycoplasma	not described	ABSA Risk Group, human pathogen
Mycoplasma pullorum	Mycoplasma	not described	ABSA Risk Group, animal pathogen
Mycoplasma pulmonis	Mycoplasma	not described	ABSA Risk Group, animal pathogen
Mycoplasma putrefasciens	Mycoplasma	not described	ABSA Risk Group, animal pathogen
Mycoplasma salivarium	Mycoplasma	not described	ABSA Risk Group, human pathogen
Mycoplasma spumans	Mycoplasma	not described	ABSA Risk Group, animal pathogen
Mycoplasma sturni	Mycoplasma	not described	ABSA Risk Group, animal pathogen
Mycoplasma synoviae	Mycoplasma	not described	ABSA Risk Group, animal pathogen
Mycoplasma verecundum	Mycoplasma	not described	ABSA Risk Group, animal pathogen
Myroides odoratimimus	Myroides	not described	ABSA Risk Group, human pathogen
Myroides odoratus	Myroides	not described	ABSA Risk Group, human pathogen
Neisseria elongata	Neisseria	not described	ABSA Risk Group, human pathogen
Neisseria flavescens	Neisseria	not described	ABSA Risk Group, human pathogen
Neisseria gonorrhoeae	Neisseria	not described	ABSA Risk Group, human pathogen
Neisseria iguanae	Neisseria	not described	ABSA Risk Group, animal pathogen
Neisseria lactamica	Neisseria	not described	ABSA Risk Group, human pathogen
Neisseria meningitidis	Neisseria	not described	ABSA Risk Group, human pathogen
Neisseria mucosa	Neisseria	not described	ABSA Risk Group, human pathogen
Neisseria ovis	Neisseria	not described	ABSA Risk Group, animal pathogen
Neisseria sicca	Neisseria	not described	ABSA Risk Group, human pathogen
Neisseria subflava	Neisseria	not described	ABSA Risk Group, human pathogen
Neisseria weaveri	Neisseria	not described	ABSA Risk Group, human pathogen
Neorickettsia helminthoeca	Neorickettsia	not described	ABSA Risk Group, animal pathogen
Nocardia asteroides	Nocardia	not described	ABSA Risk Group, human & animal pathogen
Nocardia brasiliensis	Nocardia	not described	ABSA Risk Group, human & animal pathogen
Nocardia caviae	Nocardia	not described	ABSA Risk Group, human pathogen
Nocardia farcinica	Nocardia	not described	ABSA Risk Group, human & animal pathogen
Nocardia nova	Nocardia	not described	ABSA Risk Group, human pathogen
Nocardia otitidiscaviarum	Nocardia	not described	ABSA Risk Group, human pathogen
Nocardia pseudobrasiliensis	Nocardia	not described	ABSA Risk Group, human pathogen
Nocardia salmonicida	Nocardia	not described	ABSA Risk Group, animal pathogen
Nocardia seriolae	Nocardia	not described	ABSA Risk Group, animal pathogen
Nocardia transvalensis	Nocardia	not described	ABSA Risk Group, human pathogen
Nocardiopsis dassonvillei	Nocardiopsis	not described	ABSA Risk Group, human pathogen
Nocarida otitidiscaviarum	Nocarida	not described	ABSA Risk Group, human pathogen
Ochrobactrum anthropi	Ochrobactrum	not described	ABSA Risk Group, human pathogen
Oligella spp.	Oligella	not described	ABSA Risk Group, human pathogen
Orienta tsutsugamushi	Orienta	not described	ABSA Risk Group, human & animal pathogen
Ornithobacterium rhinotracheale	Ornithobacterium	not described	ABSA Risk Group, animal pathogen
Paenibacillus larvae	Paenibacillus	not described	ABSA Risk Group, animal pathogen
Paenibacillus popilliae	Paenibacillus	not described	ABSA Risk Group, animal pathogen
Clostridium sordellii (renamed Paeniclostridium sordellii)	Paeniclostridium	cultured from sea surface microlayer	Raverty SA, et al. Respiratory microbiome of endangered southern resident killer whales and microbiota of surrounding sea surface microlayer in the eastern North Pacific. Scientific Reports 7, 394 (2017)
Pantoea agglomerans	Pantoea	not described	ABSA Risk Group, animal pathogen
Pantoea stewartii	Pantoea	not described	ABSA Risk Group, plant pathogen
Pasteurella bettyae	Pasteurella	not described	ABSA Risk Group, human pathogen
Pasteurella caballi	Pasteurella	not described	ABSA Risk Group, animal pathogen
Pasteurella canis	Pasteurella	not described	ABSA Risk Group, human pathogen
Pasteurella dagmatis	Pasteurella	not described	ABSA Risk Group, human pathogen
Pasteurella gallinarum	Pasteurella	not described	ABSA Risk Group, animal pathogen
Pasteurella granulomatis	Pasteurella	not described	ABSA Risk Group, animal pathogen
Pasteurella haemolytica	Pasteurella	not described	ABSA Risk Group, animal pathogen
Pasteurella lymphangitidis	Pasteurella	not described	ABSA Risk Group, animal pathogen
Pasteurella mairii	Pasteurella	not described	ABSA Risk Group, animal pathogen
Pasteurella multocida	Pasteurella	not described	ABSA Risk Group, animal pathogen
Pasteurella pneumotropica	Pasteurella	not described	ABSA Risk Group, animal pathogen
Pasteurella stomatis	Pasteurella	not described	ABSA Risk Group, human pathogen
Pasteurella testudinis	Pasteurella	not described	ABSA Risk Group, animal pathogen
Pasteurella trehalosi	Pasteurella	not described	ABSA Risk Group, animal pathogen
Pasteurella ureae	Pasteurella	not described	ABSA Risk Group, human pathogen
Peptococcus niger	Peptococcus	not described	ABSA Risk Group, human pathogen
Peptostreptococcus anaerobius	Peptostreptococcus	not described	ABSA Risk Group, human pathogen
Peptostreptococcus asaccharolyticus	Peptostreptococcus	not described	ABSA Risk Group, animal pathogen
Peptostreptococcus harei	Peptostreptococcus	not described	ABSA Risk Group, human pathogen
Peptostreptococcus indolicus	Peptostreptococcus	not described	ABSA Risk Group, animal pathogen
Peptostreptococcus ivorii	Peptostreptococcus	not described	ABSA Risk Group, human pathogen
Peptostreptococcus lacrimalis	Peptostreptococcus	not described	ABSA Risk Group, human pathogen
Peptostreptococcus magnus	Peptostreptococcus	not described	ABSA Risk Group, human pathogen
Peptostreptococcus micros	Peptostreptococcus	not described	ABSA Risk Group, human pathogen
Peptostreptococcus prevotii	Peptostreptococcus	not described	ABSA Risk Group, animal pathogen
Peptostreptococcus vaginalis	Peptostreptococcus	not described	ABSA Risk Group, human pathogen
Photobacterium damsela subsp. damsela	Photobacterium	not described	ABSA Risk Group, animal pathogen
Photobacterium damsela subsp. piscida	Photobacterium	not described	ABSA Risk Group, animal pathogen
Piscirickettsia salmonis	Piscirickettsia	not described	ABSA Risk Group, animal pathogen
Plesiomonas shigelloides	Plesiomonas	not described	ABSA Risk Group, human & animal pathogen
Porphyromonas asaccharolytica	Porphyromonas	not described	ABSA Risk Group, animal pathogen
Porphyromonas cangingivalis	Porphyromonas	not described	ABSA Risk Group, animal pathogen
Porphyromonas canoris	Porphyromonas	not described	ABSA Risk Group, animal pathogen
Porphyromonas cansulci	Porphyromonas	not described	ABSA Risk Group, animal pathogen
Porphyromonas catoniae	Porphyromonas	not described	ABSA Risk Group, human pathogen
Porphyromonas circumdentaria	Porphyromonas	not described	ABSA Risk Group, animal pathogen
Porphyromonas crevioricanis	Porphyromonas	not described	ABSA Risk Group, animal pathogen
Porphyromonas endodontalis	Porphyromonas	not described	ABSA Risk Group, human pathogen
Porphyromonas gingivalis	Porphyromonas	not described	ABSA Risk Group, human & animal pathogen
Porphyromonas gingivicanis	Porphyromonas	not described	ABSA Risk Group, animal pathogen
Porphyromonas levii	Porphyromonas	not described	ABSA Risk Group, animal pathogen
Porphyromonas macacae	Porphyromonas	not described	ABSA Risk Group, animal pathogen
Prevotella albensis	Prevotella	not described	ABSA Risk Group, human pathogen
Prevotella bivia	Prevotella	not described	ABSA Risk Group, human pathogen
Prevotella brevis	Prevotella	not described	ABSA Risk Group, human pathogen
Prevotella bryantii	Prevotella	not described	ABSA Risk Group, human pathogen
Prevotella buccae	Prevotella	not described	ABSA Risk Group, human pathogen
Prevotella buccalis	Prevotella	not described	ABSA Risk Group, human pathogen
Prevotella corporis	Prevotella	not described	ABSA Risk Group, human pathogen
Prevotella denticola	Prevotella	not described	ABSA Risk Group, human pathogen
Prevotella disiens	Prevotella	not described	ABSA Risk Group, human pathogen
Prevotella loescheii	Prevotella	not described	ABSA Risk Group, human pathogen
Prevotella melaninogenica	Prevotella	not described	ABSA Risk Group, human pathogen
Prevotella nigrescens	Prevotella	not described	ABSA Risk Group, human pathogen
Prevotella oralis	Prevotella	not described	ABSA Risk Group, human pathogen
Prevotella oris	Prevotella	not described	ABSA Risk Group, human pathogen
Prevotella ruminicola	Prevotella	not described	ABSA Risk Group, human pathogen
Prevotella tannerae	Prevotella	not described	ABSA Risk Group, human pathogen
Propionibacterium acnes	Propionibacterium	not described	ABSA Risk Group, human pathogen
Propionibacterium avidum	Propionibacterium	not described	ABSA Risk Group, human pathogen
Propionibacterium granulosum	Propionibacterium	not described	ABSA Risk Group, human pathogen
Propionibacterium lymphophilum	Propionibacterium	not described	ABSA Risk Group, human pathogen
Propionibacterium propionicum	Propionibacterium	not described	ABSA Risk Group, human pathogen
Proteus (mixed species)	Proteus	dolphin disseminated bacterial lung infection	Venn-Watson S, Daniels R, Smith C. Thirty year retrospective evaluation of pneumonia in a bottlenose dolphin Tursiops truncatus population. Diseases of aquatic organisms 99, 237-242 (2012)
Proteus penneri	Proteus	dolphin infection	Venn-Watson S, Smith CR, Jensen ED. Primary bacterial pathogens in bottlenose dolphins Tursiops truncatus: needles in haystacks of commensal and environmental microbes. Diseases of aquatic organisms 79, 87-93 (2008)
Proteus mirabilis	Proteus	dolphin mortality	Venn-Watson S, Smith CR, Jensen ED. Primary bacterial pathogens in bottlenose dolphins Tursiops truncatus: needles in haystacks of commensal and environmental microbes. Diseases of aquatic organisms 79, 87-93 (2008)
Proteus inconstans	Proteus	not described	ABSA Risk Group, human pathogen
Proteus mirabilis	Proteus	not described	ABSA Risk Group, human pathogen
Proteus morganii	Proteus	not described	ABSA Risk Group, human pathogen
Proteus penneri	Proteus	not described	ABSA Risk Group, human pathogen
Proteus rettgeri	Proteus	not described	ABSA Risk Group, animal pathogen
Proteus vulgaris	Proteus	not described	ABSA Risk Group, human pathogen
Providencia alcalifaciens	Providencia	not described	ABSA Risk Group, human pathogen
Providencia rettgeri	Providencia	not described	ABSA Risk Group, human pathogen
Providencia rustigianii	Providencia	not described	ABSA Risk Group, human pathogen
Providencia stuartii	Providencia	not described	ABSA Risk Group, human pathogen
Pseudoalteromonas piscicida	Pseudoalteromonas	not described	ABSA Risk Group, animal pathogen
Pseudomonas sp.	Pseudomonas	dolphin infection; cultured from killer whale breath and sea surface microlayer	Venn-Watson S, Smith CR, Jensen ED. Primary bacterial pathogens in bottlenose dolphins Tursiops truncatus: needles in haystacks of commensal and environmental microbes. Diseases of aquatic organisms 79, 87-93 (2008); Raverty SA, et al. Respiratory microbiome of endangered southern resident killer whales and microbiota of surrounding sea surface microlayer in the eastern North Pacific. Scientific …
Pseudomonas aeruginosa	Pseudomonas	dolphin pneumonia	Venn-Watson S, Daniels R, Smith C. Thirty year retrospective evaluation of pneumonia in a bottlenose dolphin Tursiops truncatus population. Diseases of aquatic organisms 99, 237-242 (2012)
Pseudomonas aeruginosa	Pseudomonas	not described	ABSA Risk Group, animal pathogen
Pseudomonas alcaligenes	Pseudomonas	not described	ABSA Risk Group, human pathogen
Pseudomonas anguilliseptica	Pseudomonas	not described	ABSA Risk Group, animal pathogen
Pseudomonas cepacia	Pseudomonas	not described	ABSA Risk Group, human pathogen
Pseudomonas luteola	Pseudomonas	not described	ABSA Risk Group, human pathogen
Pseudomonas mendocina	Pseudomonas	not described	ABSA Risk Group, human pathogen
Pseudomonas oryzihabitans	Pseudomonas	not described	ABSA Risk Group, human pathogen
Pseudomonas syringae pv. persicae	Pseudomonas	not described	ABSA Risk Group, plant pathogen
Pseudomonas syringae pv. pisie	Pseudomonas	not described	ABSA Risk Group, plant pathogen
Pseudoramibacter alactolyticus	Pseudoramibacter	not described	ABSA Risk Group, human pathogen
Psychrobacter phenylpyruvicus	Psychrobacter	not described	ABSA Risk Group, human pathogen
Ralstonia solanacearum	Ralstonia	not described	ABSA Risk Group, plant pathogen
Renibacterium salmoninarum	Renibacterium	not described	ABSA Risk Group, animal pathogen
Rhodococcus chubuensis	Rhodococcus	not described	ABSA Risk Group, human pathogen
Rhodococcus equi	Rhodococcus	not described	ABSA Risk Group, human & animal pathogen
Rickettsia aeschlimannii	Rickettsia	not described	ABSA Risk Group, human pathogen
Rickettsia africae	Rickettsia	not described	ABSA Risk Group, human pathogen
Rickettsia akari	Rickettsia	not described	ABSA Risk Group, human & animal pathogen
Rickettsia australis	Rickettsia	not described	ABSA Risk Group, human pathogen
Rickettsia belii	Rickettsia	not described	ABSA Risk Group, human pathogen
Rickettsia canadensis	Rickettsia	not described	ABSA Risk Group, human pathogen
Rickettsia conorii	Rickettsia	not described	ABSA Risk Group, human & animal pathogen
Rickettsia helvetica	Rickettsia	not described	ABSA Risk Group, human pathogen
Rickettsia honei	Rickettsia	not described	ABSA Risk Group, human pathogen
Rickettsia japonica	Rickettsia	not described	ABSA Risk Group, human pathogen
Rickettsia massiliae	Rickettsia	not described	ABSA Risk Group, human pathogen
Rickettsia montanensis	Rickettsia	not described	ABSA Risk Group, human pathogen
Rickettsia montanensis	Rickettsia	not described	ABSA Risk Group, animal pathogen
Rickettsia mooseri	Rickettsia	not described	ABSA Risk Group, human pathogen
Rickettsia parkeri	Rickettsia	not described	ABSA Risk Group, animal pathogen
Rickettsia prowazekii	Rickettsia	not described	ABSA Risk Group, human pathogen
Rickettsia rhipicephali	Rickettsia	not described	ABSA Risk Group, human pathogen
Rickettsia rickettsii	Rickettsia	not described	ABSA Risk Group, human & animal pathogen
Rickettsia sennetsu	Rickettsia	not described	ABSA Risk Group, human pathogen
Rickettsia sibirica	Rickettsia	not described	ABSA Risk Group, human pathogen
Rickettsia tsutsugamushi	Rickettsia	not described	ABSA Risk Group, human & animal pathogen
Rickettsia typhi (mooseri)	Rickettsia	not described	ABSA Risk Group, human & animal pathogen
Riemerella anatipestifer	Riemerella	not described	ABSA Risk Group, animal pathogen
Riemerella columbina	Riemerella	not described	ABSA Risk Group, human pathogen
Rothia dentocariosa	Rothia	cultured from killer whale breath	Raverty SA, et al. Respiratory microbiome of endangered southern resident killer whales and microbiota of surrounding sea surface microlayer in the eastern North Pacific. Scientific Reports 7, 394 (2017)
Saccharopolyspora rectivirgula	Saccharopolyspora	not described	ABSA Risk Group, human & animal pathogen
Salmonella enterica serovar Heidelberg	Salmonella	cultured from killer whale breath	Raverty SA, et al. Respiratory microbiome of endangered southern resident killer whales and microbiota of surrounding sea surface microlayer in the eastern North Pacific. Scientific Reports 7, 394 (2017)
Salmonella sp. serotype Typhimurium DT104	Salmonella	lesioned lung of harbor porpoise	Foster G, Patterson I, Munro D. Monophasic group B Salmonella species infecting harbour porpoises (Phocoena phocoena) inhabiting Scottish coastal waters. Veterinary microbiology 65, 227-231 (1999)
Salmonella sp. Serotype Newport	Salmonella	general Inflammation in pinnepids	Higgins R. Bacteria and fungi of marine mammals: a review. Canadian Veterinary Journal 41, 105-116 (2000)
Salmonella sp. Serotype Oranienburg	Salmonella	general Inflammation in pinnepids	Higgins R. Bacteria and fungi of marine mammals: a review. Canadian Veterinary Journal 41, 105-116 (2000)
Salmonella abortusequi	Salmonella	not described	ABSA Risk Group, human & animal pathogen
Salmonella abortusovis	Salmonella	not described	ABSA Risk Group, human & animal pathogen
Salmonella arizonae	Salmonella	not described	ABSA Risk Group, human & animal pathogen
Salmonella choleraesuis	Salmonella	not described	ABSA Risk Group, human pathogen
Salmonella cholerasuis	Salmonella	not described	ABSA Risk Group, animal pathogen
Salmonella dublin	Salmonella	not described	ABSA Risk Group, animal pathogen
Salmonella enteritidis	Salmonella	not described	ABSA Risk Group, human & animal pathogen
Salmonella gallinarum	Salmonella	not described	ABSA Risk Group, human & animal pathogen
Salmonella gallinarum-pullorum	Salmonella	not described	ABSA Risk Group, human & animal pathogen
Salmonella meleagridis	Salmonella	not described	ABSA Risk Group, human pathogen
Salmonella paratyphi, A, B, C, S	Salmonella	not described	ABSA Risk Group, human pathogen
Salmonella pullorum	Salmonella	not described	ABSA Risk Group, human & animal pathogen
Salmonella typhi	Salmonella	not described	ABSA Risk Group, human pathogen
Salmonella typhimurium	Salmonella	not described	ABSA Risk Group, human & animal pathogen
Sanguibacter inulinus	Sanguibacter	not described	ABSA Risk Group, animal pathogen
Sanguibacter keddieii	Sanguibacter	not described	ABSA Risk Group, animal pathogen
Sanguibacter suarezii	Sanguibacter	not described	ABSA Risk Group, animal pathogen
Selenomonas artemidis	Selenomonas	not described	ABSA Risk Group, human pathogen
Selenomonas dianae	Selenomonas	not described	ABSA Risk Group, human pathogen
Selenomonas flueggei	Selenomonas	not described	ABSA Risk Group, human pathogen
Selenomonas infelix	Selenomonas	not described	ABSA Risk Group, human pathogen
Selenomonas noxia	Selenomonas	not described	ABSA Risk Group, human pathogen
Serpulina hyodysenteriae	Serpulina	not described	ABSA Risk Group, animal pathogen
Serpulina intermedia	Serpulina	not described	ABSA Risk Group, human pathogen
Serpulina pilosicol	Serpulina	not described	ABSA Risk Group, human pathogen
Serratia grimesii	Serratia	not described	ABSA Risk Group, human pathogen
Serratia liquefaciens	Serratia	not described	ABSA Risk Group, human pathogen
Serratia marcescens	Serratia	not described	ABSA Risk Group, human pathogen
Serratia proteamaculans	Serratia	not described	ABSA Risk Group, human pathogen
Shewanella putrefaciens	Shewanella	dolphin mortality	Venn-Watson S, Smith CR, Jensen ED. Primary bacterial pathogens in bottlenose dolphins Tursiops truncatus: needles in haystacks of commensal and environmental microbes. Diseases of aquatic organisms 79, 87-93 (2008)
Shewanella algae	Shewanella	not described	ABSA Risk Group, human pathogen
Shigella boydii	Shigella	not described	ABSA Risk Group, human pathogen
Shigella dysenteriae	Shigella	not described	ABSA Risk Group, human pathogen
Shigella flexneri	Shigella	not described	ABSA Risk Group, human pathogen
Shigella sonnei	Shigella	not described	ABSA Risk Group, human pathogen
Sphaerophorus necrophorus	Sphaerophorus	not described	ABSA Risk Group, human pathogen
Sphingobacterium multivorum	Sphingobacterium	not described	ABSA Risk Group, human pathogen
Sphingobacterium spiritivorum	Sphingobacterium	not described	ABSA Risk Group, human pathogen
Sphingobacterium thalpophilum	Sphingobacterium	not described	ABSA Risk Group, human pathogen
Sphingomonas parapaucimobilis	Sphingomonas	not described	ABSA Risk Group, human pathogen
Sphingomonas paucimobilis	Sphingomonas	not described	ABSA Risk Group, human pathogen
Spiroplasma mirum	Spiroplasma	not described	ABSA Risk Group, human & animal pathogen
Sporichthya brevicatena	Sporichthya	not described	ABSA Risk Group, human pathogen
Staphylococcus aureus	Staphylococcus	cultured from killer whale breath; dolphin pneumonia	Venn-Watson S, Smith CR, Jensen ED. Primary bacterial pathogens in bottlenose dolphins Tursiops truncatus: needles in haystacks of commensal and environmental microbes. Diseases of aquatic organisms 79, 87-93 (2008).Venn-Watson S, Daniels R, Smith C. Thirty year retrospective evaluation of pneumonia in a bottlenose dolphin Tursiops truncatus population. Diseases of aquatic organisms 99, 237-242 (…
Staphylococcus cohnii cohnii	Staphylococcus	cultured from killer whale breath	Raverty SA, et al. Respiratory microbiome of endangered southern resident killer whales and microbiota of surrounding sea surface microlayer in the eastern North Pacific. Scientific Reports 7, 394 (2017)
Staphylococcus epidermidis	Staphylococcus	cultured from killer whale breath and sea surface microlayer; dolphin with abnormal tissue	Venn-Watson S, Smith CR, Jensen ED. Primary bacterial pathogens in bottlenose dolphins Tursiops truncatus: needles in haystacks of commensal and environmental microbes. Diseases of aquatic organisms 79, 87-93 (2008); Raverty SA, et al. Respiratory microbiome of endangered southern resident killer whales and microbiota of surrounding sea surface microlayer in the eastern North Pacific. Scientific …
Staphylococcus warneri	Staphylococcus	cultured from killer whale breath	Raverty SA, et al. Respiratory microbiome of endangered southern resident killer whales and microbiota of surrounding sea surface microlayer in the eastern North Pacific. Scientific Reports 7, 394 (2017)
Staphylococcus sp.	Staphylococcus	cultured from killer whale breath and sea surface microlayer	Raverty SA, et al. Respiratory microbiome of endangered southern resident killer whales and microbiota of surrounding sea surface microlayer in the eastern North Pacific. Scientific Reports 7, 394 (2017)
Staphylococcus delphini	Staphylococcus	lesioned dolphins	Varaldo P, Kilpper-Baltz R, Biavasco F, Satta G, Schleifer KH. Staphylococcus delphini sp. nov., a coagulase-positive species isolated from dolphins. International Journal of Systatic Bacteriology 38, 436-439 (1988)
Staphylococcus aureus	Staphylococcus	not described	ABSA Risk Group, human & animal pathogen
Staphylococcus caprae	Staphylococcus	not described	ABSA Risk Group, human pathogen
Staphylococcus epidermidis	Staphylococcus	not described	ABSA Risk Group, human & animal pathogen
Staphylococcus felis	Staphylococcus	not described	ABSA Risk Group, animal pathogen
Staphylococcus haemolyticus	Staphylococcus	not described	ABSA Risk Group, human pathogen
Staphylococcus hyicus	Staphylococcus	not described	ABSA Risk Group, human pathogen
Staphylococcus intermedius	Staphylococcus	not described	ABSA Risk Group, human pathogen
Staphylococcus lugdunensis	Staphylococcus	not described	ABSA Risk Group, human pathogen
Staphylococcus lutrae	Staphylococcus	not described	ABSA Risk Group, animal pathogen
Staphylococcus pasteuri	Staphylococcus	not described	ABSA Risk Group, human pathogen
Staphylococcus saccharolyticus	Staphylococcus	not described	ABSA Risk Group, human pathogen
Staphylococcus saprophyticus	Staphylococcus	not described	ABSA Risk Group, human pathogen
Staphylococcus schleiferi	Staphylococcus	not described	ABSA Risk Group, animal pathogen
Stenotrophomonas maltophilia	Stenotrophomonas	dolphin mortality	Venn-Watson S, Smith CR, Jensen ED. Primary bacterial pathogens in bottlenose dolphins Tursiops truncatus: needles in haystacks of commensal and environmental microbes. Diseases of aquatic organisms 79, 87-93 (2008).
Stenotrophomonas africana	Stenotrophomonas	not described	ABSA Risk Group, human pathogen
Stenotrophomonas maltophilia	Stenotrophomonas	not described	ABSA Risk Group, human pathogen
Streptobacillus moniliformis	Streptobacillus	not described	ABSA Risk Group, human pathogen
a-hemolytic Streptococcus	Streptococcus	cultured from sea surface microlayer	Raverty SA, et al. Respiratory microbiome of endangered southern resident killer whales and microbiota of surrounding sea surface microlayer in the eastern North Pacific. Scientific Reports 7, 394 (2017)
Streptococcus zooepidemicus	Streptococcus	dolphin disseminated bacterial lung infection	Venn-Watson S, Daniels R, Smith C. Thirty year retrospective evaluation of pneumonia in a bottlenose dolphin Tursiops truncatus population. Diseases of aquatic organisms 99, 237-242 (2012)
Streptococcus Group D	Streptococcus	dolphin pneumonia	Venn-Watson S, Smith CR, Jensen ED. Primary bacterial pathogens in bottlenose dolphins Tursiops truncatus: needles in haystacks of commensal and environmental microbes. Diseases of aquatic organisms 79, 87-93 (2008)
Streptococcus acidominimus	Streptococcus	not described	ABSA Risk Group, human pathogen
Streptococcus agalactiae	Streptococcus	not described	ABSA Risk Group, human & animal pathogen
Streptococcus anginosus	Streptococcus	not described	ABSA Risk Group, human pathogen
Streptococcus bovis	Streptococcus	not described	ABSA Risk Group, human pathogen
Streptococcus canis	Streptococcus	not described	ABSA Risk Group, human pathogen
Streptococcus constellatus	Streptococcus	not described	ABSA Risk Group, human pathogen
Streptococcus difficilis	Streptococcus	not described	ABSA Risk Group, human pathogen
Streptococcus dysgalactiae	Streptococcus	not described	ABSA Risk Group, human pathogen
Streptococcus equi subsp. equi	Streptococcus	not described	ABSA Risk Group, animal pathogen
Streptococcus equi subsp. zooepidemicus	Streptococcus	not described	ABSA Risk Group, animal pathogen
Streptococcus gallolyticus	Streptococcus	not described	ABSA Risk Group, human pathogen
Streptococcus iniae	Streptococcus	not described	ABSA Risk Group, human pathogen
Streptococcus intermedius	Streptococcus	not described	ABSA Risk Group, human pathogen
Streptococcus mitis	Streptococcus	not described	ABSA Risk Group, human pathogen
Streptococcus mutans	Streptococcus	not described	ABSA Risk Group, human pathogen
Streptococcus oralis	Streptococcus	not described	ABSA Risk Group, human pathogen
Streptococcus parasanguinis	Streptococcus	not described	ABSA Risk Group, human pathogen
Streptococcus phocae	Streptococcus	not described	ABSA Risk Group, human pathogen
Streptococcus pneumoniae	Streptococcus	not described	ABSA Risk Group, human pathogen
Streptococcus porcinus	Streptococcus	not described	ABSA Risk Group, human pathogen
Streptococcus pyogenes	Streptococcus	not described	ABSA Risk Group, human pathogen
Streptococcus salivarius	Streptococcus	not described	ABSA Risk Group, human pathogen
Streptococcus sanguinis	Streptococcus	not described	ABSA Risk Group, human pathogen
Streptococcus sobrinus	Streptococcus	not described	ABSA Risk Group, human pathogen
Streptococcus somaliensis	Streptococcus	not described	ABSA Risk Group, human pathogen
Streptococcus suis	Streptococcus	not described	ABSA Risk Group, human & animal pathogen
Streptococcus uberis	Streptococcus	not described	ABSA Risk Group, human & animal pathogen
Streptomyces somaliensis	Streptomyces	not described	ABSA Risk Group, human pathogen
Sutterella wadsworthensis	Sutterella	not described	ABSA Risk Group, human pathogen
Suttonella indologenes	Suttonella	not described	ABSA Risk Group, human pathogen
Tatlockia maceachernii	Tatlockia	not described	ABSA Risk Group, human pathogen
Tatlockia micdadei	Tatlockia	not described	ABSA Risk Group, human pathogen
Tatumella ptyseos	Tatumella	not described	ABSA Risk Group, human pathogen
Taylorella equigenitalis	Taylorella	not described	ABSA Risk Group, animal pathogen
Tissierella praeacuta	Tissierella	not described	ABSA Risk Group, human pathogen
Treponema amylovorum	Treponema	not described	ABSA Risk Group, human pathogen
Treponema carateum	Treponema	not described	ABSA Risk Group, human pathogen
Treponema denticola	Treponema	not described	ABSA Risk Group, human pathogen
Treponema lecithinolyticum	Treponema	not described	ABSA Risk Group, human pathogen
Treponema maltophilum	Treponema	not described	ABSA Risk Group, human pathogen
Treponema medium	Treponema	not described	ABSA Risk Group, human pathogen
Treponema pallidum	Treponema	not described	ABSA Risk Group, human pathogen
Treponema paraluiscuniculi	Treponema	not described	ABSA Risk Group, animal pathogen
Treponema pectinovorum	Treponema	not described	ABSA Risk Group, human pathogen
Treponema pertenue	Treponema	not described	ABSA Risk Group, human pathogen
Treponema socranskii	Treponema	not described	ABSA Risk Group, human pathogen
Treponema vincentii	Treponema	not described	ABSA Risk Group, human pathogen
Tsukamurella inchonensis	Tsukamurella	not described	ABSA Risk Group, human pathogen
Tsukamurella pulmonis	Tsukamurella	not described	ABSA Risk Group, human pathogen
Tsukamurella tyrosinosolvens	Tsukamurella	not described	ABSA Risk Group, human pathogen
Turicella otitidis	Turicella	not described	ABSA Risk Group, human pathogen
Ureaplasma diversum	Ureaplasma	not described	ABSA Risk Group, animal pathogen
Ureaplasma gallorale	Ureaplasma	not described	ABSA Risk Group, animal pathogen
Ureaplasma urealyticum	Ureaplasma	not described	ABSA Risk Group, animal pathogen
Vagococcus salmoninarum	Vagococcus	not described	ABSA Risk Group, animal pathogen
Veillonella parvula	Veillonella	not described	ABSA Risk Group, human pathogen
Listonella anguillarum (renamed Vibrio anguillarum)	Vibrio	cultured from sea surface microlayer	Raverty SA, et al. Respiratory microbiome of endangered southern resident killer whales and microbiota of surrounding sea surface microlayer in the eastern North Pacific. Scientific Reports 7, 394 (2017)
Vibrio alginolyticus	Vibrio	cultured from killer whale breath	Raverty SA, et al. Respiratory microbiome of endangered southern resident killer whales and microbiota of surrounding sea surface microlayer in the eastern North Pacific. Scientific Reports 7, 394 (2017)
Vibrio wodanis	Vibrio	cultured from killer whale breath and sea surface microlayer	Raverty SA, et al. Respiratory microbiome of endangered southern resident killer whales and microbiota of surrounding sea surface microlayer in the eastern North Pacific. Scientific Reports 7, 394 (2017)
Vibrio sp.	Vibrio	dolphin mortality and abnormal tissue	Venn-Watson S, Smith CR, Jensen ED. Primary bacterial pathogens in bottlenose dolphins Tursiops truncatus: needles in haystacks of commensal and environmental microbes. Diseases of aquatic organisms 79, 87-93 (2008).
Vibrio alginolyticus	Vibrio	not described	ABSA Risk Group, animal pathogen
Vibrio carchariae	Vibrio	not described	ABSA Risk Group, animal pathogen
Vibrio cholerae	Vibrio	not described	ABSA Risk Group, human pathogen
Vibrio cincinnatiensis	Vibrio	not described	ABSA Risk Group, human pathogen
Vibrio fluvialis	Vibrio	not described	ABSA Risk Group, human pathogen
Vibrio furnissii	Vibrio	not described	ABSA Risk Group, human pathogen
Vibrio hollisae	Vibrio	not described	ABSA Risk Group, human pathogen
Vibrio ichthyoenteri	Vibrio	not described	ABSA Risk Group, animal pathogen
Vibrio metschnikovii	Vibrio	not described	ABSA Risk Group, human & animal pathogen
Vibrio mimicus	Vibrio	not described	ABSA Risk Group, human pathogen
Vibrio ordalii	Vibrio	not described	ABSA Risk Group, human & animal pathogen
Vibrio parahaemolyticus	Vibrio	not described	ABSA Risk Group, human pathogen
Vibrio salmonicida	Vibrio	not described	ABSA Risk Group, animal pathogen
Vibrio trachuri	Vibrio	not described	ABSA Risk Group, animal pathogen
Vibrio vulnificus	Vibrio	not described	ABSA Risk Group, human & animal pathogen
Waddlia chondrophila	Waddlia	not described	ABSA Risk Group, human pathogen
Xanthomonas arboricoa pv. Corylina	Xanthomonas	not described	ABSA Risk Group, plant pathogen
Xanthomonas arboricola pv. pruni	Xanthomonas	not described	ABSA Risk Group, plant pathogen
Xanthomonas campestris pv. orizicola	Xanthomonas	not described	ABSA Risk Group, plant pathogen
Xanthomonas campestris pv. oryzae	Xanthomonas	not described	ABSA Risk Group, plant pathogen
Xanthomonas fragariae	Xanthomonas	not described	ABSA Risk Group, plant pathogen
Xanthomonas translucens pv. translucens	Xanthomonas	not described	ABSA Risk Group, plant pathogen
Xanthomonas vesicatoria pv. vesicatoria	Xanthomonas	not described	ABSA Risk Group, plant pathogen
Xylella fastidiosa	Xylella	not described	ABSA Risk Group, plant pathogen
Xylophilus ampelinus	Xylophilus	not described	ABSA Risk Group, plant pathogen
Yersinia enterocolitica	Yersinia	not described	ABSA Risk Group, human & animal pathogen
Yersinia frederiksenii	Yersinia	not described	ABSA Risk Group, human pathogen
Yersinia intermedia	Yersinia	not described	ABSA Risk Group, human pathogen
Yersinia kristensenii	Yersinia	not described	ABSA Risk Group, human pathogen
Yersinia pestis	Yersinia	not described	ABSA Risk Group, human & animal pathogen
Yersinia pseudotuberculosis	Yersinia	not described	ABSA Risk Group, human & animal pathogen
Yersinia pseudotuberculosis subsp. pestis	Yersinia	not described	ABSA Risk Group, human pathogen
Yersinia rohdei	Yersinia	not described	ABSA Risk Group, human pathogen
Yersinia ruckeri	Yersinia	not described	ABSA Risk Group, animal pathogen
