# Supplementary material for: Extensive Core Microbiome in Drone-Captured Whale Blow Supports a Framework for Health Monitoring
Source: mSystems. 2017 Oct 10;2(5):e00119-17. doi: 10.1128/mSystems.00119-17 (PMC5634792; doi:10.1128/mSystems.00119-17)
Supplement: DATA SET S1 [file sys005172141sd3.txt]

Supplementary Data 1.  Representative SSU rRNA gene sequences of the minimum entropy decomposition nodes.
>MED6786|size:116267
TACGTAGGGTGCGAGCGTTGTCCGGAATTACTGGGCGTAAAGAGCTCGTAGGTGGTTTGTCGCGTCGTCTGTGAAATTCC
GGGGCTTAACTCCGGGCGTGCAGGCGATACGGGCATAACTTGAGTGCTGTAGGGGAGACTGGAATTCCTGGTGTAGCGGT
GAAATGCGCAGATATCAGGAGGAACACCGATGGCGAAGGCAGGTCTCTGGGCAGTAACTGACGCTGAGGAGCGAAAGCAT
GGGTAGCGAACAGG-
>MED9388|size:98083
TACGAAGGGACCTAGCGTAGTTCGGAATTACTGGGCTTAAAGAGTTCGTAGGTGGTTGAAAAAGTTGGTGGTGAAATCCC
AGAGCTTAACTCTGGAACTGCCATCAAAACTTTTCAGCTAGAGTATGATAGAGGAAAGCAGAATTTCTAGTGTAGAGGTG
AAATTCGTAGATATTAGAAAGAATACCAATTGCGAAGGCAGCTTTCTGGATCATTACTGACACTGAGGAACGAAAGCATG
GGTAGCGAAGAGG
>MED7942|size:95525
TACGGAGGGTGCAAGCGTTATCCGGAATCATTGGGTTTAAAGGGTCCGCAGGCGGTCGATTAAGTCAGGGGTGAAATCTC
ACAGCTTAACTGTGAAACTGCCTCTGATACTGATTGACTTGAGTTATATGGAAGTAGATAGAATAAGTAGTGTAGCGGTG
AAATGCATAGATATTACTTAGAATACCGATTGCGAAGGCAGTCTACTACGTATATACTGACGCTCATGGACGAAAGCGTG
GGGAGCGAACAGG
>MED7186|size:89242
TACAGAGGGTGCAAGCGTTAATCGGAATTACTGGGCGTAAAGCGAACGTAGGTGGTTAACTAAGTCAAATGTGAAATCCC
TAGGCTCAACCTAGGAACTGCATCTGATACTGGCTAACTAGAGTAGGTGAGAGGAAAGTAGAATTCCAGGTGTAGCGGTG
AAATGCGTAGAGATCTGGAGGAATACCGATGGCGAAGGCAGCTTTCTGGCATCATACTGACACTGAGGTTCGAAAGCGTG
GGTAGCAAACAGG
>MED9687|size:88906
TACGGAGGGGGTTAGCGTTGTTCGGAATTACTGGGCGTAAAGCGCACGTAGGCGGATTAGTAAGTTAGAGGTGAAATCCC
AGGGCTCAACCCTGGAACTGCCTTTAATACTGCTAGTCTTGAGTTCGAGAGAGGTAAGTGGAATTCCGAGTGTAGAGGTG
AAATTCGTAGATATTCGGAGGAACACCAGTGGCGAAGGCGGCTTACTGGCTCGATACTGACGCTGAGGTGCGAAAGTGTG
GGGAGCAAACAGG
>MED4181|size:87204
TACGGAGGGGGTTAGCGTTGTTCGGAATTACTGGGCGTAAAGCGTACGTAGGCGGATTAATAAGTTAGAGGTGAAATCCC
AGGGCTCAACCCTGGAACTGCCTTTAAAACTGTTAGTCTTGAGATCGAGAGAGGTGAGTGGAATTCCAAGTGTAGAGGTG
AAATTCGTAGATATTTGGAGGAACACCAGTGGCGAAGGCGGCTCACTGGCTCGATACTGACGCTGAGGTACGAAAGTGTG
GGGAGCAAACAGG
>MED857|size:84128
TACATAGGGGTCAAGCGTTGTCCGGATTTATTGGGCGTAAAGAGCTCGTAGGCGGTTCAACAAGTCGGTCGTAAAAGTTT
AGGGCTCAACCCTAAAATGTCGATCGATACTGTTGTGACTAGGATACGGTAGAGGTGAATGGAATTCCGAGTGTAGCGGT
GAAATGCGTAGATATTCGGAGGAACACCAATTGCGAAGGCAGTTCACTGGACCGTGATCGACGCTGAGGAGCGAAAGCTA
GGGGAGCAAACAGG-
>MED6038|size:76516
TACGTAGGTGGCAAGCGTTATCCGGAATTATTGGGCGTAAAGCGCGCGTAGGCGGTTTTTTAAGTCTGATGTGAAAGCCC
ACGGCTCAACCGTGGAGGGTCATTGGAAACTGGAAAACTTGAGTGCAGAAGAGGAAAGTGGAATTCCATGTGTAGCGGTG
AAATGCGCAGAGATATGGAGGAACACCAGTGGCGAAGGCGACTTTCTGGTCTGTAACTGACGCTGATGTGCGAAAGCGTG
GGGATCAAACAGG
>MED9495|size:72417
TACAGAGGGTGCAAGCGTTAATCGGAATTACTGGGCGTAAAGCGAACGTAGGTGGTTAACTAAGTCAGATGTGAAATCCC
TAGGCTCAACCTAGGAACTGCATCTGATACTGGTTAACTAGAGTAGGTGAGAGGAAAGTAGAATTCCAGGTGTAGCGGTG
AAATGCGTAGAGATCTGGAGGAATACCGATGGCGAAGGCAGCTTTCTGGCATCATACTGACACTGAGGTTCGAAAGCGTG
GGTAGCAAACAGG
>MED1312|size:58452
TACGGAGGGTGCGAGCGTTATTCGGAATGACTGGGCGTAAAGGGTACGCAGGCGGTACTATAAGTCAGATGTGAAAGCCC
TGGGCTTAACCTAGGAACTGCATTTGAAACTATAGTACTAGAGTATGTCAGAGGAAGGCGGAATTTCCAGTGTAGCAGTG
AAATGCGTAGATATTGGAAGGAACACCGATGGCGAAGGCAGCCTTCTGGGGCAATACTGACGCTCATGTACGAAAGCGTG
GGTAGCAAACAGG
>MED6905|size:57252
TACGGAGGGTCCAAGCGTTATCCGGAATCATTGGGTTTAAAGGGTCCGTAGGCGGGCTATTAAGTCAGAGGTGAAAGTTT
GCAGCTCAACTGTAAAATTGCCTTTGAAACTGGTAGTCTTGAATTATTATGAAGTGGTTAGAATAAGTAGTGTAGCGGTG
AAATGCATAGATATTACTTAGAATACCAATTGCGAAGGCAGATCACTAATAATATATTGACGCTGAGGGACGAAAGCGTG
GGGAGCGAACAGG
>MED6835|size:53544
TACGTAGGGTGCGAGCGTTGTCCGGAATTACTGGGCGTAAAGAGCTCGTAGGTGGTTTGTTGCGTCACTTGTGAAATTCC
GGGGCTTAACTCCGGGTGTGCAGGTGATACGGGCATAACTTGAGTGCTGTAGGGGAGACTGGAATTCCTGGTGTAGCGGT
GAAATGCGCAGATATCAGGAGGAACACCGATGGCGAAGGCAGGTCTCTGGGCAGTTACTGACGCTGAGGAGCGAAAGCAT
GGGGAGCGAACAGG-
>MED1313|size:51554
TACGGAGGGTGCGAGCGTTATTCGGAATGACTGGGCGTAAAGGGTACGCAGGCGGTACTATAAGTCAGATGTGAAAGCCC
TGGGCTTAACCTAGGAACTGCATTTGAAACTATAGTGCTAGAGTATGTCAGAGGAAGGCGGAATTTCCAGTGTAGCAGTG
AAATGCGTAGATATTGGAAGGAACACCGATGGCGAAGGCAGCCTTCTGGGGCAATACTGACGCTCATGTACGAAAGCGTG
GGTAGCAAACAGG
>MED8428|size:50810
TACGGAAGGTGCAAGCGTTAATCGGAATTACTGGGCGTAAAGCGCGCGTAGGTGGTTTGTTAAGTTGGATGTGAAAGCCC
TGGGCTCAACCTAGGAACTGCATCCAAAACTAACTCACTAGAGTACGATAGAGGGAGGTAGAATTCATAGTGTAGCGGTG
GAATGCGTAGATATTATGAAGAATACCAGTGGCGAAGGCGGCCTCCTGGATCTGTACTGACACTGAGGTGCGAAAGCGTG
GGTAGCGAACAGG
>MED6276|size:46776
TACGAAGGGACCTAGCGTAGTTCGGAATTACTGGGCTTAAAGAGTTCGTAGGTGGTTGAAAAAGTTAGTGGTGAAATCCC
AGAGCTTAACTCTGGAACTGCCATTAAAACTTTTCAGCTAGAGTATGATAGAGGAAAGCAGAATTTCTAGTGTAGAGGTG
AAATTCGTAGATATTAGAAAGAATACCAATTGCGAAGGCAGCTTTCTGGATCATTACTGACACTGAGGAACGAAAGCATG
GGTAGCGAAGAGG
>MED9623|size:41722
TACGGAGGGTGCAAGCGTTATCCGGAATCATTGGGTTTAAAGGGTCCGCAGGCGGTCAATTAAGTCAGAGGTGAAATCCC
ATAGCTTAACTATGGAACTGCCTTTGATACTGGTTGACTTGAGTTATACGGAAGTAGATAGAATAAGTAGTGTAGCGGTG
AAATGCATAGATATTACTTAGAATACCGATTGCGAAGGCAGTCTACTACGTATATACTGACGCTCATGGACGAAAGCGTG
GGGAGCGAACAGG
>MED8826|size:38782
TACGGAGGGTGCAAGCGTTAATCGGAATTACTGGGCGTAAAGCGTGCGTAGGCGGTTTATTAAGTCAGATGTGAAAGCCC
CGGGCTTAACCTGGGAACTGCATTTGAAACTGGTCAACTAGAGTATGGTAGAGGAAAGTGGAATTTCTGGTGTAGCGGTG
AAATGCGTAGATATCAGAAGGAACATCAATGGCGAAGGCAGCTTTCTGGACCAATACTGACGCTGAGGTACGAAAGCGTG
GGTAGCAAACAGG
>MED951|size:35908
TACGGAGGATCCAAGCGTTATCCGGATTCATTGGGTTTAAAGGGTCCGTAGGCGGGTCTTTAAGTCAGTGGTGAAAGCCG
ACAGCTCAACTGTCGAACTGCCATTGATACTGGAGACCTTGAGTACAAATGAAGTAGGCGGAATGAGTCATGTAGCGGTG
AAATGCATAGATATGACTCAGAACACCGATTGCGAAGGCAGCTTACTAACATGTAACTGACGCTGAGGGACGAAAGCGTG
GGGAGCGAACAGG
>MED6423|size:35430
TACGGAGGGTGCAAGCGTTAATCGGAATTACTGGGCGTAAAGCGCGCGTAGGTGGTACTTTAAGTCTTATGTGAAAGCCC
TGGGCTCAACCTAGGAATTGCATAGGATACTGGAGTGCTTGAATGTAGTAGAGGGTAGTGGAATTTCCAGTGTAGCGGTG
AAATGCGTAGAGATTGGAAGGAACATCAGTGGCGAAGGCGACTACCTGGACTAACATTGACACTGAGGTGCGAAAGCGTG
GGTAGCAAACAGG
>MED62|size:33797
TACGGAGGGTCCGAGCGTTATCCGGAATTATTGGGTTTAAAGGGTCCGTAGGCGGATGATTAAGTCAGGGGTGAAAGTTT
GCAGCTCAACTGTAAAATTGCCTTTGATACTGGTCATCTTGAGTTGTATTGAAGTAGGCGGAATATGTAGTGTAGCGGTG
AAATGCATAGATATTACATAGAACACCAATTGCGAAGGCAGCTTACTAAGTACTAACTGACGCTGATGGACGAAAGCGTG
GGTAGCGAACAGG
>MED3986|size:34417
TACGGAGGGTGCAAGCGTTACTCGGAATCACTGGGCGTAAAGAGCGTGTAGGCGGATTAGTAAGTTTGAAGTGAAATCCT
ATGGCTCAACCATAGAACTGCTTTGAAAACTGCTAATCTAGAATATGGGAGAGGTAGATGGAATTTCTGGTGTAGGGGTA
AAATCCGTAGATATCAGAAGGAATACCGATTGCGAAGGCGATCTACTGGAACATTATTGACGCTAAGACGCGAAAGCGTG
GGGAGCAAACAGG
>MED3720|size:34469
TACGTAGGTCCCGAGCGTTGTCCGGATTTATTGGGCGTAAAGGGAGCGCAGGCGGTCAGGAAAGTCTGGAGTAAAAGGCT
ATGGCTCAACCATAGTGTGCTCTGGAAACTGTCTGACTTGAGTGCAGAAGGGGAGAGTGGAATTCCATGTGTAGCGGTGA
AATGCGTAGATATATGGAGGAACACCAGTGGCGAAAGCGGCTCTCTGGTCTGTCACTGACGCTGAGGCTCGAAAGCGTGG
GTAGCGAACAGG-
>MED9551|size:33391
TACGGAGGGTCCGAGCGTTATCCGGAATCATTGGGTTTAAAGGGTCCGCAGGCGGTCAATTAAGTCAGAGGTGAAATCCC
ATAGCTCAACTATGGAACTGCCTTTGATACTGGTTGACTTGAGTCATATGGAAGTAGATAGAATGTGTAGTGTAGCGGTG
AAATGCATAGATATTACACAGAATACCGATTGCGAAGGCAGTCTACTACGTATGTACTGACGCTGAGGGACGAAAGCGTG
GGGAGCGAACAGG
>MED5544|size:32879
TACGGAGGGTGCAAGCGTTAATCGGAATTACTGGGCGTAAAGCGCACGCAGGCGGTTTGTTAAGTCAGATGTGAAATCCC
CGGGCTCAACCTGGGAACTGCATCTGATACTGGCAAGCTTGAGTCTCGTAGAGGGGGGTAGAATTCCAGGTGTAGCGGTG
AAATGCGTAGAGATCTGGAGGAATACCGGTGGCGAAGGCGGCCCCCTGGACGAAGACTGACGCTCAGGTGCGAAAGCGTG
GGGAGCAAACAGG
>MED3354|size:32436
TACGGAGGGTCCGAGCGTTATCCGGAATCATTGGGTTTAAAGGGTCCGCAGGCGGTCGATTAAGTCAGAGGTGAAATCCC
ATAGCTCAACTATGGAACTGCCTTTGATACTGGTTGACTTGAGTCATATGGAAGTAGATAGAATGTGTAGTGTAGCGGTG
AAATGCATAGATATTACACAGAATACCGATTGCGAAGGCAGTCTACTACGTATGTACTGACGCTGAGGGACGAAAGCGTG
GGGAGCGAACAGG
>MED6459|size:31400
TACGGAGGGTGCAAGCGTTAATCGGAATTACTGGGCGTAAAGCGCGCGTAGGTGGTTAGTTAAGTCTTATGTGAAAGCCC
TGGGCTCAACCTAGGAATAGCATAGGATACTGGCTGACTTGAATGTAGTAGAGGGTAGTGGAATTTCCAGTGTAGCGGTG
AAATGCGTAGAGATTGGAAGGAACATCAGTGGCGAAGGCGACTACCTGGACTAACATTGACACTGAGGTGCGAAAGCGTG
GGTAGCAAACAGG
>MED8466|size:31213
TACGTAGGGTGCAAGCGTTGTCCGGAATTATTGGGCGTAAAGAGCTCGTAGGCGGTTTGTCGCGTCTGCTGTGAAAGCCC
GAGGCTCAACCTCGGGTTTGCAGTGGGTACGGGCAGACTAGAGTGCGGTAGGGGAGATTGGAATTCCTGGTGTAGCGGTG
GAATGCGCAGATATCAGGAGGAACACCGATGGCGAAGGCAGATCTCTGGGCCGTTACTGACGCTGAGGAGCGAAAGCATG
GGGAGCGAACAGG
>MED2917|size:31061
TACGGGAGTGGCAAGCGTTATCCGGAATTATTGGGCGTAAAGCGTCCGCAGGCGGCCCTACAAGTCTGCTGTTAAAAAGT
GGAGCTTAACTCCATCATGGCAGTGGAAACTGTTGGGCTCGAGTGTGGTAGGGGCAGAGGGAATTCCCGGTGTAGCGGTG
AAATGCGTAGATATCGGGAAGAACACCAGTGGCGAAGGCGCTCTGCTGGGCCATCACTGACGCTCATGGACGAAAGCCAG
GGGAGCGAAAGGG
>MED2426|size:28865
TACAGAGGGTGCAAGCGTTAATCGGAATTACTGGGCGTAAAGCGAACGTAGGTGGTTATTTAAGTCAGATGTGAAATCCC
TAGGCTCAACCTAGGAACTGCATCTGATACTGGATAACTAGAGTAGGTGAGAGGAGAGTAGAATTTCAGGTGTAGCGGTG
AAATGCGTAGATATCTGAAGGAATACCGATGGCGAAGGCAGCTCTCTGGCATCATACTGACACTGAGGTTCGAAAGCGTG
GGTAGCAAACAGG
>MED7793|size:30430
TACGGAGGATCCAAGCGTTATCCGGAATCATTGGGTTTAAAGGGTCCGTAGGCGGTCTTTTAAGTCAGAGGTGAAATCCT
ACAGCTCAACTGTAGAATTGCCTTTGATACTGAAGGACTTGAGTTATTGTGAAGTAGTTAGAATGTGTGGTGTAGCGGTG
AAATGCATAGAGATCACACAGAATACCGATTGCGAAGGCAGATTACTAACAATATACTGACGCTGAGGGACGAAAGCGTG
GGTAGCGAACAGG
>MED6836|size:29571
TACGTAGGGTGCGAGCGTTGTCCGGAATTACTGGGCGTAAAGAGCTCGTAGGTGGTTTGTTGCGTCACTTGTGAAATTCC
GGGGCTTAACTCCGGGTGTGCAGGTGATACGGGCATAACTTGAGTGCTGTAGGGGAGACTGGAATTCCTGGTGTAGCGGT
GAAATGCGCAGATATCAGGAGGAATACCGATGGCGAAGGCAGGTCTCTGGGCAGTTACTGACGCTGAGGAGCGAAAGCAT
GGGGAGCGAACAGG-
>MED7552|size:29301
TACGGGAGTGGCAAGCGTTATCCGGAATTATTGGGCGTAAAGCGTCCGCAGGCGGCCCTTCAAGTCTGCTGTTAAAAAGT
GGAGCTTAACTCCATCATGGCAGTGGAAACTGAGGGGCTTGAGTGTGGTAGGGGCAGAGGGAATTCCCGGTGTAGCGGTG
AAATGCGTAGATATCGGGAAGAACACCAGTGGCGAAGGCGCTCTGCTGGGCCATCACTGACGCTCATGGACGAAAGCCAG
GGGAGCGAAAGGG
>MED7384|size:28551
TACGTATGTCGCAAGCGTTATCCGGAATTATTGGGCTTAAAGGGCATCTAGGCGGCATAGCAAGTTGAAGGTGAAAAGCT
GTGGCTCAACCATAGTCTTGCCTACAAAACTGCTAAGCTAGAGTACTGGAGAAGTGGGTGGAACTACACGAGTAGAGGTG
AAATTCGTAGATATGTGTAGGAATGCCGATGATGAAGATAACTCACTGGACAGAAACTGACGCTGAAGTGCGAAAGCTAG
GGGAGCGAACAGG
>MED7826|size:28416
TACGGAGGATCCAAGCGTTATCCGGAATCATTGGGTTTAAAGGGTCCGCAGGCTGTTTTTTAAGTCAGAGGTGAAATCCT
ACAGCTCAACTGTAGAACTGCCTTTGATACTGAAAAACTTGAGTTATTGTGAAGTGGTTAGAATGTGTGGTGTAGCGGTG
AAATGCATAGATATCACACAGAATACCGATTGCGAAGGCAGATCACTAACAATATACTGACGCTCATGGACGAAAGCGTG
GGGAGCGAACAGG
>MED5795|size:27223
TACGGAGGATGCGAGCGTTATCCGGATTTATTGGGTTTAAAGGGTGCGTAGGTGGTCTGATAAGTCAGCGGTGAAATCTC
CGAGCTCAACTCGGAAACTGCCGTTGAAACTGTTAGACTTGAGTGCAGATGAGGTAGGCGGAATGCGTGGTGTAGCGGTG
AAATGCATAGATATCACGCAGAACTCCGATTGCGAAGGCAGCTTACTAAGGTGCAACTGACACTGAAGCACGAAAGCGTG
GGTATCAAACAGG
>MED7255|size:25394
TACAGAGGGTGCAAGCGTTAATCGGAATTACTGGGCGTAAAGCGAACGTAGGTGGTTAACTAAGTCAAATGTGAAATCCC
TGGGCTCAACCTAGGAACAGCATCTGATACTGGCTAACTAGAGTAGGTGAGAGGAAAGTAGAATTCCAGGTGTAGCGGTG
AAATGCGTAGAGATCTGGAGGAATACCGATGGCGAAGGCAGCTTTCTGGCATCATACTGACACTGAGGTTCGAAAGCGTG
GGTAGCAAACAGG
>MED7856|size:25318
TACGGAGGGTCCGAGCGTTATCCGGAATCATTGGGTTTAAAGGGTCCGCAGGCGGTCTTTTAAGTCAGAGGTGAAAGCCT
ACAGCTCAACTGTAGAACGGCCTTTGATACTGAAAGACTTGAGTTATTATGAAGTGGTTAGAATGTGTGGTGTAGCGGTG
AAATGCATAGATATCACACAGAATACCGATTGCGAAGGCAGATCACTAATAATATACTGACGCTCATGGACGAAAGCGTG
GGGAGCGAACAGG
>MED2623|size:25248
TACGGAGGGGGTTAGCGTTGTTCGGAATTACTGGGCGTAAAGCGCACGTAGGCGGATTGGAAAGTTGGGGGTGAAATCCC
GGGGCTCAACCCCGGAACTGCCTCCAAAACTATCAGTCTAGAGTTCGAGAGAGGTGAGTGGAATTCCAAGTGTAGAGGTG
AAATTCGTAGATATTTGGAGGAACACCAGTGGCGAAGGCGGCTCACTGGCTCGATACTGACGCTGAGGTGCGAAAGTGTG
GGGAGCAAACAGG
>MED6876|size:25013
TACGGAGGGTCCGAGCGTTATCCGGAATCATTGGGTTTAAAGGGTCCGTAGGCGGGAATCTAAGTCAGTGGTGAAATCTT
GCAGCTCAACTGTAAAATTGCCATTGATACTGGATTTCTTGAATTAGTGTGAAGTGGTTAGAATGTGTAGTGTAGCGGTG
AAATGCATAGATATTACACAGAATACCAATTGCGAAGGCAGATCACTAACACTATATTGACGCTGAGGGACGAAAGCGTG
GGGAGCGAACAGG
>MED326|size:24658
TACAGAGGGTGCAAGCGTTAATCGGAATTACTGGGCGTAAAGCGCGCGTAGGTGGTTTGTTAAGTCGGATGTGAAATCCC
AGGGCTCAACCTTGGAATGGCACCCGATACTGGCAGGCTAGAGTACGGTAGAGGGGTGTGGAATTTCCTGTGTAGCGGTG
AAATGCGTAGATATAGGAAGGAACATCAGTGGCGAAGGCGACACCCTGGACTGATACTGACACTGAGGTGCGAAAGCGTG
GGGAGCAAACAGG
>MED5688|size:23176
TACGGAGGGTGCGAGCGTTAATCGGAATTACTGGGCGTAAAGCGCGCGTAGGTGGTCTGTTAAGTCGGATGTGAAAGCCC
CGGGCTCAACCTGGGAACTGCATTCGATACTGGCAGACTAGAGTGCGAGAGAGGGAGGTAGAATTCCATGTGTAGCGGTG
AAATGCGTAGATATGTGGAGGAATACCAGTGGCGAAGGCGGCCTCCTGGCTCGACACTGACACTGAGGTGCGAAAGCGTG
GGGAGCAAACAGG
>MED7428|size:23394
TACGTATGTCGCAAGCGTTATCCGGAATTATTGGGCTTAAAGGGCATCTAGGCGGCATAGCAAGTTGAAGGTGAAAAGCT
GTGGCTCAACCATAGCCTTGCCTACAAAACTGCTAAGCTAGAGTACTGGAGAAGTGGGTGGAACTACACGAGTAGAGGTG
AAATTCGTAGATATGTGTAGGAATGCCGATGATGAAGATAACTCACTGGACAGTAACTGACGCTGAAGTGCGAAAGCTAG
GGGAGCGAACAGG
>MED8626|size:22815
TACAGAGGGTGCGAGCGTTAATCGGAATTACTGGGCGTAAAGCGAGCGTAGGTGGTTAAATAAGTCAGATGTGAAAGCCC
TGGGCTCAACCTAGGAACAGCATCTGAAACTATCTAACTAGAGTAGGTGAGAGGGAAGTAGAATTTCAGGTGTAGCGGTG
AAATGCGTAGAGATCTGAAGGAATACCGATGGCGAAGGCAGCTTCCTGGCATCATACTGACACTGAGGCTCGAAAGCGTG
GGTAGCAAACAGG
>MED6205|size:22675
TACGAAGGGACCTAGCGTAGTTCGGAATTACTGGGCTTAAAGAGCTCGTAGGTGGTTAAAAAAGTTGATGGTGAAATCCC
AAGGCTCAACCTTGGAACTGCCATCAAAACTTTTTAGCTAGAGTGTGATAGAGGTAAGTGGAATTTCTAGTGTAGAGGTG
AAATTCGTAGATATTAGAAAGAACACCAAATGCGAAGGCAACTTACTGGGTCACTACTGACACTGAGGAGCGAAAGCATG
GGTAGCGAAGAGG
>MED9463|size:22775
TACGGAGGATCCAAGCGTTATCCGGAATCATTGGGTTTAAAGGGTCCGTAGGTGGATAATTAAGTCAGAGGTGAAATCTT
GCAGCTCAACTGTAAAATTGCCTTTGATACTGGTTATCTTGAGTTATTATGAAGTAGTTAGAATATGTAGTGTAGCGGTG
AAATGCATAGATATTACATAGAATACCAATTGCGAAGGCAGATTACTAATAATCAACTGACACTGATGGACGAAAGCGTG
GGTAGCGAACAGG
>MED6788|size:22239
TACGTAGGGTGCGAGCGTTGTCCGGAATTACTGGGCGTAAAGAGCTCGTAGGTGGTTTGTCGCGTCGTCTGTGAAATTCC
GGGGCTTAACTCCGGGCGTGCAGGCGATACGGGCATAACTTGAGTGCTGTAGGGGAGACTGGAATTCCTGGTGTAGCGGT
GAAATGCGCAGATATCAGGAGGAACACCAATGGCGAAGGCAGGTCTCTGGGCAGTAACTGACGCTGAGGAGCGAAAGCAT
GGGTAGCGAACAGG-
>MED7357|size:21336
TACGTATGTCGCAAGCGTTATCCGGAATTATTGGGCTTAAAGGGCATCTAGGCGGCATAGCAAGTTGAAGGTGAAAAACT
GTGGCTCAACCATAGTCTTGCCTACAAAACTGCTAAGCTAGAGTACTGGAGAAGTGGGTGGAACTACACGAGTAGAGGTG
AAATTCGTAGATATGTGTAGGAATGCCGATGATGAAGATAACTCACTGGACAGAGACTGACGCTGAAGTGCGAAAGCTAG
GGGAGCAAACAGG
>MED8097|size:21249
TACGTAGGTGGCAAGCGTTATCCGGAATTATTGGGCGTAAAGGGTGCGCAGGCGGTAAAGTAAGTTTGAGGTAAAAGGCT
ACAGCTCAACTGTAGTAGGCCTTGAAAACTGCTTTACTAGAGTACAGGAGAGGGTGATGGAATTCCATGTGTAGCGGTAA
AATGCGTAGATATATGGAGGAACACCGGTGGCGAAGGCGATCACCTGGACTGTAACTGACGCTCAAGCACGAAAGCGTGG
GGAGCAAATAGG-
>MED8942|size:21039
TACCGGCAGCTCAAGTGGTCGTCGCTTTTATTGGGCCTAAAACGTCCGTAGCCTGTTTGGTAAATCTGTGGGTAAATCAA
CCAGCTTAACTGGTTGAATTCTGCAGAGACTGCCAGACTAGGGACCGGGAGAGGTGTGGGGTACTCTAGGGGTAGGGGTA
AAATCCTGTCATCCTTAGAGGACCACCAGTTGCGAAGGCGCCACACTGGAACGGATCCGACGGTCAGGGACGAAGCCTAG
GGGCACGAACCGG
>MED5868|size:19649
TACGTAGGTGGCAAGCGTTGTCCGGAATTATTGGGCGTAAAGCGCGCGCAGGCGGTCTCTTAAGTCTGATGTGAAAGCCC
CCGGCTCAACCGGGGAGGGTCATTGGAAACTGGGAGACTTGAGGACAGAAGAGGAGAGTGGAATTCCAAGTGTAGCGGTG
AAATGCGTAGATATTTGGAGGAACACCAGTGGCGAAGGCGGCTCTCTGGTCTGTTACTGACGCTGAGGCGCGAAAGCGTG
GGGAGCAAACAGG
>MED6787|size:20019
TACGTAGGGTGCGAGCGTTGTCCGGAATTACTGGGCGTAAAGAGCTCGTAGGTGGTTTGTCGCGTCGTCTGTGAAATTCC
GGGGCTTAACTTCGGGCGTGCAGGCGATACGGGCATAACTTGAGTGCTGTAGGGGAGACTGGAATTCCTGGTGTAGCGGT
GAAATGCGCAGATATCAGGAGGAACACCGATGGCGAAGGCAGGTCTCTGGGCAGTAACTGACGCTGAGGAGCGAAAGCAT
GGGTAGCGAACAGG-
>MED7640|size:20048
TACATAGGTCACGAGCGTTATCCGGAATTATTGGGCGTAAAGCGTCCGTAGGTTGTTTGTTAAGTCTGACGTTAAATCAT
GGGGCTCAACCCCATCCCGCGTTGGATACTGGCAAGCTAGAGTTATATAGAGGTTAGTGGAATTCAATGTGAAGCGGTGG
AATGCGTAGATATATTGAAGAACACCAATGGCGAAGGCAGCTAACTGGGTATAAACTGACACTGAGGGACGAAAGCGTGG
GGAGCAAACAGG-
>MED2573|size:19197
TACGGAGGGTGCAAGCGTTATCCGGAATCATTGGGTTTAAAGGGTCCGCAGGCGGACGTATAAGTCAGTGGTGAAATCCT
GCAGCTTAACTGCAGAACTGCCATTGATACTGTACGTCTTGAATTCGGTCGAAGTGGGCGGAATGTGTAGTGTAGCGGTG
AAATGCATAGATATTACACAGAACACCGATAGCGAAGGCAGCTCACTAGGCCTGGATTGACGCTCAGGGACGAAAGCGTG
GGGATCAAACAGG
>MED6074|size:18523
TACGGAGGGTGCAAGCGTTGTTCGGAATCATTGGGCGTAAAGCGCGCGCAGGTGGTTTGCCAAGTCTGATGTGAAAGCCC
AGGGCTCAACCCTGGAACTGCATTGGAAACTGGTGAACTTGAGTCCGAGAGGGGCCTGTGGAATTCCTGGTGTAGGGGTG
GAATCCGTAGAGATCAGGAAGAACACCGGTGGCGAAGGCGACAGGCTGGATCGGCACTGACACTGAGGCGCGAAAGCGTG
GGTAGCAAACAGG
>MED7011|size:18346
TACGGAGGATGCAAGCGTTATCCGGAATCATTGGGTTTAAAGGGTCCGTAGGCGGGCGATTAAGTCAGTGGTGAAAGTTT
GTGGCTCAACCATAAAATTGCCATTGATACTGATTGTCTTGAGAGATTGTGAAGTGGTTAGAATAAGTAGTGTAGCGGTG
AAATGCATAGATATTACTTAGAATACCGATTGCGAAGGCAGATCACTAACAATTATCTGACGCTGAGGGACGAAAGCGTA
GGTAGCGAACAGG
>MED4182|size:18132
TACGGAGGGGGCTAGCGTTATTCGGAATTACTGGGCGTAAAGCGCACGTAGGCGGATCGGAAAGTCAGAGGTGAAATCCC
AGGGCTCAACCCTGGAACTGCCTTTGAAACTCCCGATCTTGAGGTCGAGAGAGGTGAGTGGAATTCCGAGTGTAGAGGTG
AAATTCGTAGATATTCGGAGGAACACCAGTGGCGAAGGCGGCTCACTGGCTCGATACTGACGCTGAGGTGCGAAAGCGTG
GGGAGCAAACAGG
>MED678|size:17027
TACGTAGGGTGCAAGCGTTGTCCGGAATTATTGGGCGTAAAGAGCTCGTAGGCGGTTTGTCGCGTCTGCTGTGAAATTCC
AAGGCTTAACCTTGGGCGTGCAGTGGGTACGGGCAGGCTTGAGTGTGGTAGGGGAGATTGGAATTCCTGGTGTAGCGGTG
GAATGCGCAGATATCAGGAGGAACACCGATGGCGAAGGCAGATCTCTGGGCCACTACTGACGCTGAGGAGCGAAAGCATG
GGGAGCGAACAGG
>MED8305|size:17058
TACGGAGGGGGTTAGCGTTGTTCGGAATTACTGGGCGTAAAGCGCACGTAGGCGGATTAGAAAGTTAGAGGTGAAATCCC
AGGGCTCAACCCTGGAACTGCCTTTAAAACTCCTAGTCTTGAGTTCGAGAGAGGTGAGTGGAATTCCAAGTGTAGAGGTG
AAATTCGTAGATATTTGGAGGAACACCAGTGGCGAAGGCGGCTCACTGGCTCGATACTGACGCTGAGGTGCGAAAGTGTG
GGGAGCAAACAGG
>MED8918|size:16516
TACCGGCGCCTCAAGTGGTAGTCGCTTTTATTGGGCCTAAAACGTCCGTAGCCGGTCTGATACATTCGTGGGTAAATCAA
CCAGCTTAACTGGTTGAATTCTGCGAGGACGGTCAGACTTGGGACCGGGAGAGGTGTGGGGTACGCTCAGGGTAGGGGTA
AAATCCTGTCATCCTGAGCGGACCACCTGTTGCGAAGGCGCCACACTAGAACGGATCCGACGGTCAGGGACGAAGCCTAG
GGGCACGAACCGG
>MED6626|size:16434
AACCAGCACCTCAAGTGGTCAGGATGATTATTGGGCCTAAAGCATCCGTAGCCGGCTCTGTAAGTTTTCGGTTAAATCTG
TACGCTCAACGTACAGGCTGCCGGGAATACTGCAGAGCTAGGGAGTGGGAGAGGTAGACGGTACTCGGTAGGAAGGGGTA
AAATCCTTTGATCTATTGATGACCACCTGTGGCGAAGGCGGTCTACCAGAACACGTCCGACGGTGAGGGATGAAAGCTGG
GGGAGCAAACCGG
>MED6327|size:15786
TACGGAGGGTGCGAGCGTTAATCGGAATTACTGGGCGTAAAGCGCGCGTAGGCGGATTAATAAGTCAGATGTGAAAGCCC
TGGGCTTAACCTAGGAACTGCATTTGAAACTGTTAATCTTGAGTATGGTAGAGGTAAGCGGAATTTCCAGTGTAGCAGTG
AAATGCGTAGAGATTGGAAGGAATATCGATGGCGAAGGCAGCTTACTGGGCCAATACTGACGCTGAGGTGCGAAAGCGTG
GGTAGCGAACGGG
>MED2120|size:15015
TACGAAGGTCCCAAGCGTTGTTCGGAATCACTGGGCGTAAAGCGTGTGTAGGCTGCGCGGAAAGTCAAATGTGAAAGCCC
GGGGCTCAACCTCGGAACTGCATTCGATACTCCCGTGCTAGAGTAATGGAGAGGTAAGTGGAATTCCTGGTGTAGCAGTG
AAATGCGTGGATATCAGGAGGAACATCAATGGCGAAGGCAACTTACTGGACATTTACTGACGCTCAGACACGAAGGCTAG
GGTAGCGAAAGGG
>MED5796|size:15120
TACGGAGGATGCGAGCGTTATCCGGATTTATTGGGTTTAAAGGGTGCGTAGGTGGTCTGATAAGTCAGCGGTGAAATCTC
CGAGCTCAACTCGGAAACTGCCGTTGAAACTGTTAGACTTGAGTGCAGATGAGGTAGGCGGAATGCGTGGTGTAGCGGTG
AAATGCATAGATATCACGCAGAACTCCAATTGCGAAGGCAGCTTACTAAGGTGCAACTGACACTGAAGCACGAAAGCGTG
GGTATCAAACAGG
>MED3453|size:15067
TACGAAGGTCCCGAGCGTTATTCGGAATCACTGGGCGTAAAGAGTACGTAGGCGGTTTGGTAAGTCAGGTGTGAAATCCC
GGAGCTCAACTCCGGAACTGCATCCGATACTGCTAGACTTGAGTAATGGAGGGGCAGGTGGAATTCTCGGTGTAGCAGTG
AAATGCGTGGATATCGAGAGGAAGACCAATGGCGAAGGCAGCCTGCTGGACATTTACTGACGCTGAGGTACGAAGGCCAG
GGTAGCGAAAGGG
>MED756|size:14792
TACGTAGGGTGCGAGCGTTAATCGGAATTACTGGGCGTAAAGGGTACGCAGGCGGCATGGCAAGAAGGATGTGAAATCCC
AGGGCTCAACCTTGGAACTGCATTCTTAACTGCCAAGCTAGAGTAGGTCAGAGGGGGGTAGAATTCCACGTGTAGCAGTG
AAATGCGTAGAGATGTGGAGGAATACCGATGGCGAAGGCAGCCCCCTGGGATCATACTGACGCTCATGTACGAAAGCGTG
GGGAGCAAACAGG
>MED8982|size:14680
TACGTAGGGTGCAAGCGTTAATCGGAATTACTGGGCGTAAAGCGTGCGCAGGCAGTTTTATAAGTCAGATGTGAAATCCC
CGAGCTCAACTTGGGAACTGCGTTTGAAACTGTAAGACTAGAGTGTGTCAGAGGGGGGTAGAATTCCAAGTGTAGCAGTG
AAATGCGTAGAGATTTGGAGGAATACCAATGGCGAAGGCAGCCCCCTGGGATAACACTGACGCTCATGCACGAAAGCGTG
GGGAGCAAACAGG
>MED7581|size:14718
TACGGGAGTGGCAAGCGTTATCCGGAATTATTGGGCGTAAAGCGTCCGCAGGCGGCCCAACAAGTCTGCTGTTAAAAAGT
GGAGCTCAACTCCATCATGGCAGTGGAAACTGTTGGGCTAGAGTGTGGTAGGGGCAGAGGGAATTCCCGGTGTAGCGGTG
AAATGCGTAGATATCGGGAAGAACACCAGTGGCGAAGGCGCTCTGCTGGGCCATCACTGACGCTCATGGACGAAAGCCAG
GGGAGCGAAAGGG
>MED8398|size:13898
TACGTATGGGGCAAGCGTTGTCCGGAATTATTGGGCGTAAAGGGTACGTAGGCGGTTATTTAAGTCCTAATTAAAAGGCA
TTGGCTCAACCAATGTAAGGTTAGGATACTGAATGACTTGAGTAGATGAGGGGAAAGTGGAATTCCATGTGTAGCGGTGA
AATGCGTAGATATATGGAGGAACACCTGTGGCGAAGGCGACTTTCTGGAATCTAACTGACGCTGAGGTACGAAGGCGTGG
GGAGCAAACAGG-
>MED6705|size:13835
AACCAGCACCTCAAGTGGTCAGGATGATTATTGGGCCTAAAGCATCCGTAGCCGGCTCTGTAAGTTTTCGGTTAAATCTG
TACGCTTAACGTACAGGCTGCCGGGAATACTGCAAAGCTAGGGAGTGGGAGAGGTAGACGGTACTCGGTAGGAAGTGGTA
AAATGCTTTGATCTATCGATGACCACCTGTGGCGAAGGCGGTCTACCAGAACACGTCCGACGGTGAGGGATGAAAGCTGG
GGGAGCAAACCGG
>MED7429|size:13423
TACGTATGTCGCAAGCGTTATCCGGAATTATTGGGCTTAAAGGGCATCTAGGCGGCATAGCAAGTTGAAGGTGAAAAGCT
GTGGCTCAACCATAGCCTTGCCTACAAAACTGCTAAGCTAGAGTACTGGAGAAGTGGGTGGAACTACACGAGTAGAGGTG
AAATTCGTAGATATGTGTAGGAATGCCGATGATGAAGATAACTCACTGGACAGTAACTGACGCTGAAGTGCGAAAGCTAG
GGGAGCAAACAGG
>MED9225|size:13379
TACGGAAGGTCCAAGCGTTAATCGGAATTACTGGGCGTAAAGCGCGCGTAGGTGGTTTATTAAGTTGGGTGTGAAATCCC
CGGGCTCAACCTGGGAACTGCATCCAAAACTGATTCACTAGAGTACGATAGAGGGAGGTAGAATTCACAGTGTAGCGGTG
GAATGCGTAGATATTGTGAAGAATACCAATGGCGAAGGCAGCCTCCTGGATCTGTACTGACACTGAGGTGCGAAAGCGTG
GGTAGCGAACAGG
>MED6460|size:13152
TACGGAGGGTGCAAGCGTTAATCGGAATTACTGGGCGTAAAGCGCGCGTAGGTGGTTAGTTAAGTCTTATGTGAAAGCCC
TGGGCTCAACCTAGGAATTGCATAGGATACTGGCTGGCTTGAATGTAGTAGAGGGTAGTGGAATTTCCAGTGTAGCGGTG
AAATGCGTAGAGATTGGAAGGAACATCAGTGGCGAAGGCGACTACCTGGACTAACATTGACACTGAGGTGCGAAAGCGTG
GGTAGCAAACAGG
>MED1844|size:13032
TACGGAGGATCCAAGCGTTATCCGGAATTATTGGGTTTAAAGGGTCCGTAGGTGGACAATTAAGTCAGAGGTGAAATCCT
GCAGCTCAACTGTAGAATTGCCTTTGAAACTGGTTGTCTTGAGTCATTATGAAGTGGTTAGAATGTGTAGTGTAGCGGTG
AAATGCATAGATATTACACAGAATACCAATTGCGAAGGCAGATCACTAATAATGTACTGACACTGATGGACGAAAGCGTG
GGTAGCGAACAGG
>MED7583|size:13094
TACGGGAGTGGCAAGCGTTATCCGGAATTATTGGGCGTAAAGCGTCCGCAGGCGGCCCAACAAGTCTGCTGTTAAAAAGT
GGAGCTTAACTCCATCATGGCAGTGGAAACTGTTGGGCTAGAGTGTGGTAGGGGCAGAGGGAATTCCCGGTGTAGCGGTG
AAATGCGTAGATATCGGGAAGAACACCAGTGGCGAAGGCGCTCTGCTGGGCCATCACTGACGCTCATGGACGAAAGCCAG
GGGAGCGAAAGGG
>MED9432|size:13161
AACCAGCACCTCAAGTGGTCAGGATGATTATTGGGCCTAAAGCATCCGTAGCCGGCTCTGTAAGTTTTCGGTTAAATCTG
TACGCTTAACGTACAGGCTGCCGGGAATACTGCAGAGCTAGGGAGTGGGAGAAGTAGACGGTACTCGGTAGGAAGTGGTA
AAATGCTTTGATCTATCGATGACCACCTGTGGCGAAGGCGGTCTACTAGAACACGTCCGACGGTGAGGGATGAAAGCTGG
GGGAGCAAACCGG
>MED7013|size:12716
TACGGAGGATGCAAGCGTTATCCGGAATCATTGGGTTTAAAGGGTCCGTAGGCGGGCGATTAAGTCAGTGGTGAAAGTTT
GTGGCTCAACCATAAAATTGCCATTGATACTGATTGTCTTGAGAAATTGTGAAGTGGTTAGAATAAGTAGTGTAGCGGTG
AAATGCATAGATATTACTTAGAATACCGATTGCGAAGGCAGATCACTAACAATTATCTGACGCTGAGGGACGAAAGCGTA
GGTAGCGAACAGG
>MED8307|size:12245
TACGGAGGGGGTTAGCGTTGTTCGGAATTACTGGGCGTAAAGCGTACGTAGGCGGATTAGTAAGTAAGAGGTGAAATCCC
AGGGCTCAACCCTGGAACTGCCTTTTAAACTGCTAGTCTTGAGTTCGAGAGAGGTGAGTGGAATTCCAAGTGTAGAGGTG
AAATTCGTAGATATTTGGAGGAACACCAGTGGCGAAGGCGGCTCACTGGCTCGATACTGACGCTGAGGTACGAAAGTGTG
GGGAGCAAACAGG
>MED2217|size:12055
TACGTAGGTCCCGAGCGTTGTCCGGATTTATTGGGCGTAAAGCGAGCGCAGGCGGTTAGATAAGTCTGAAGTTAAAGGCT
GTGGCTTAACCATAGTACGCTTTGGAAACTGTTTAACTTGAGTGCAAGAGGGGAGAGTGGAATTCCATGTGTAGCGGTGA
AATGCGTAGATATATGGAGGAACACCGGTGGCGAAAGCGGCTCTCTGGCTTGTAACTGACGCTGAGGCTCGAAAGCGTGG
GGAGCAAACAGG-
>MED2919|size:12335
TACGGGAGTGGCAAGCGTTATCCGGAATTATTGGGCGTAAAGCGTCCGCAGGCGGCCCTTCAAGTCTGCTGTTAAAAAGT
GGAGCTTAACTCCATCATGGCAGTGGAAACTGTTGGGCTTGAGTGTGGTAGGGGCAGAGGGAATTCCCGGTGTAGCGGTG
AAATGCGTAGATATCGGGAAGAACACCAGTGGCGAAGGCGCTCTGCTGGGCCATCACTGACGCTCATGGACGAAAGCCAG
GGGAGCGAAAGGG
>MED3272|size:12334
TACGGAGGGTCCGAGCGTTATCCGGAATCATTGGGTTTAAAGGGTCCGTAGGCGGGAATCTAAGTCAGTGGTGAAATCTT
ACAGCTCAACTGTAAAATTGCCATTGATACTGGGTTTCTTGAATTAGTGTGAAGTGATTAGAATGTGTAGTGTAGCGGTG
AAATGCATAGATATTACACAGAATACCAATTGCGAAGGCAGATCACTAACACTATATTGACGCTGAGGGACGAAAGCGTG
GGGAGCGAACAGG
>MED4618|size:11773
TACGGAGGGTGCGAGCGTTAATCGGAATTACTGGGCGTAAAGCGCGCGTAGGTGGTTTGATAAGCTAGCTGTGAAAGCCC
TGGGCTCAACCTGGGAACTGCAGTTAGAACTGTCTGGCTAGAGTACAGTAGAGGGTGGCGGAATTTCCTGTGTAGCGGTG
AAATGCGTAGATATAGGAAGGAACATCAGTGGCGAAGGCGGCCACCTGGACTGATACTGACACTGAGGTGCGAAAGCGTG
GGGAGCAAACAGG
>MED6629|size:12271
AACCAGCACCTCAAGTGGTCAGGATGATTATTGGGCCTAAAGCATCCGTAGCCGGCTCTGTAAGTTTTCGGTTAAATCTG
TACGCTTAACGTACAGGCTGCCGGGAATACTGCAGAGCTAGGGAGTGGGAGAGGTAGACGGTACTCGGTAGGAAGGGGTA
AAATCCTTTGATCTATTGATGACCACCTGTGGCGAAGGCGGTCTACCAGAACACGTCCGACGGTGAGGGATGAAAGCTGG
GGGAGCAAACCGG
>MED85|size:11093
TACGTAGGGTGCGAGCGTTGTCCGGAATTACTGGGCGTAAAGAGCTCGTAGGCGGTTTGTCACGTCGTCTGTGAAATCCT
AGGGCTTAACCCTGGACGTGCAGGCGATACGGGCTGACTTGAGTACTACAGGGGAGACTGGAATTTCTGGTGTAGCGGTG
GAATGCACAGATATCAGGAAGAACACCGATGGCGAAGGCAGGTCTCTGGGTAGTAACTGACGCTGAGGAGCGAAAGCATG
GGTAGCGAACAGG
>MED6603|size:11855
TACGGAGGATGCGAGCGTTATCCGGAATCATTGGGTTTAAAGGGTCCGTAGGTGGATAGATAAGTCAGAGGTGAAATATC
TGGGCTCAACCGAGAGGTTGCCTTTGAAACTGTCTATCTTGAATATTTGTGAAGTAGCTGGAATGTGTAGTGTAGCGGTG
AAATGCTTAGATATTACACAGAACACCTATTGCGAAGGCAGGTTACTAACAAATCATTGACACTGATGGACGAAAGCGTG
GGGAGCGAACAGG
>MED7882|size:11998
TACGGAGGATCCAAGCGTTATCCGGAATTATTGGGTTTAAAGGGTCCGCAGGCTGTTTGTTAAGTCAGGGGTGAAATCCT
ACCGCTCAACGGTAGAACTGCCTTTGATACTGGCAAACTTGAGTTATTGTGAAGTAGTTAGAATGTGTAGTGTAGCGGTG
AAATGCATAGATATTACACAGAATACCAATTGCGAAGGCAGATTACTAACAATTAACTGACGCTGAGGGACGAAAGCGTG
GGTAGCGAACAGG
>MED5690|size:11383
TACGGAGGGTGCAAGCGTTAATCGGAATTACTGGGCGTAAAGCGCGCGTAGGCGGCTTTTTAAGTCGGATGTGAAAGCCC
CGGGCTCAACCTGGGAACTGCATCCGATACTGGAAGGCTAGAGTGCGAGAGAGGGAGGTAGAATTCCATGTGTAGCGGTG
AAATGCGTAGATATATGGAGGAATACCAGTGGCGAAGGCGGCCTCCTGGCTCGACACTGACGCTGAGGTGCGAAAGCGTG
GGGAGCAAACAGG
>MED6579|size:11593
TACGGAGGGTGCGAGCGTTAATCGGAATAACTGGGCGTAAAGGGCACGCAGGCGGTAGATTAAGTGAGGTGTGAAAGCCC
TGGGCTCAACCTAGGAATTGCACTTCATACTGGTTTACTAGAGTATTTTAGGGAGAGGTAGAATTCCACGTGTAGCGGTG
AAATGCGTAGAGATGTGGAGGAATACCGAAGGCGAAGGCAGCCTCTTGGGGAAATACTGACGCTCATGTGCGAAAGCGTG
GGGAGCAAACAGG
>MED4955|size:11575
TACGGAGGGTGCAAGCGTTATCCGGAATTACTGGGTTTAAAGGGTGCGTAGGCGGTTTAATAAGTCAGAAGTGAAAAGTC
CGAGCTCAACTGGGGCCTTGCTTTTGATACTGTTAGACTTGAATCAGGCTGAGGTTAGCGGAATGTGACATGTAGCGGTG
AAATGCATAGATATGTCATAGAACACCAATTGCGAAGGCAGCTAACTAGACCTCGATTGACGCTGAGGCACGAAAGCGTG
GGGAGCGAACAGG
>MED31|size:6704
TACGGAGGGTGCAAGCGTTATCCGGAATCATTGGGTTTAAAGGGTCCGCAGGCGGTCGATTAAGTCAGGGGTGAAATCTC
GCAGCTTAACTGTGAAACTGCCTCTGATACTGATTGACTTGAGTTATATGGAAGTAGATAGAATAAGTAGTGTAGCGGTG
AAATGCATAGATATTACTTAGAATACCGATTGCGAAGGCAGTCTACTACGTATATACTGACGCTCATGGACGAAAGCGTG
GGGAGCGAACAGG
>MED9761|size:11287
TACAGAGGGTGCGAGCGTTAATCGGATTTACTGGGCGTAAAGCGCGCGTAGGTGGCTAATTAAGTCAAATGTGAAATCCC
CGAGCTTAACTTGGGAATTGCATTCGATACTGGTTAGCTAGAGTATGGGAGAGGATGGTAGAATTCCAGGTGTAGCGGTG
AAATGCGTAGAGATCTGGAGGAATACCGATGGCGAAGGCAGCCATCTGGCCTAATACTGACACTGAGGTGCGAAAGCATG
GGGAGCAAACAGG
>MED7682|size:11324
TACGGAGGGTGCGAGCGTTAATCGGAATGACTGGGCGTAAAGGGCACGCAGGCGGTTATTTAAGTCAGATGTGAAAGCCC
CGAGCTTAACTTGGGAATTGCATTTGATACTGGGTAACTAGAGTCCTCTAGGGAGGGGTAGAATTCCATGTGTAGCGGTG
AAATGCGTAGAGATGTGGAGGAATACCGAAGGCGAAGGCAGCCCCTTGGAGAGAGACTGACGCTCATGTGCGAAAGCGTG
GGTAGCAAACAGG
>MED5986|size:11123
TACGTATGGGGCAAGCGTTGTCCGGAATTATTGGGCGTAAAGGGTACGTAGGCGGTTATTTAAGTCCTAATTAAAAGGCA
ATGGCTCAACCATTGTAAGGTTAGGATACTGAATAACTTGAGTAGATGAGGGGAAAGTGGAATTCCATGTGTAGCGGTGA
AATGCGTAGATATATGGAGGAACACTTGTGGCGAAGGCGACTTTCTGGAATCTAACTGACGCTGAGGTACGAAGGCGTGG
GGAGCAAACAGG-
>MED35|size:5616
TACGTATGTCGCAAGCGTTATCCGGATTTATTGGGCGTAAAGCGCGTCTAGGCGGCTATATAAGTCTGATGTGAAAATGC
GGGGCTCAACTCCGTATTGCGTTGGAAACTGTATAGCTAGAGTACTGGAGAGGTAAGCGGAACTACAAGTGTAGAGGTGA
AATTCGTAGATATTTGTAGGAATGCCGATGGGGAAGCCAGCTTACTGGACAGATACTGACGCTAAAGCGCGAAAGCGTGG
GTAGCAAACAGG-
>MED8888|size:10944
TACAGAGGGTGCGAGCGTTAATCGGATTTACTGGGCGTAAAGCGTGCGTAGGCGGCTTTTTAAGTCGGATGTGAAATCCC
CGAGCTTAACTTGGGAATTGCATTCGATACTGGGAAGCTAGAGTATGGGAGAGGATGGTAGAATTCCAGGTGTAGCGGTG
AAATGCGTAGAGATCTGGAGGAATACCGATGGCGAAGGCAGCCATCTGGCCTAATACTGACGCTGAGGTACGAAAGCATG
GGGAGCAAACAGG
>MED9363|size:10837
TACGGAGGGTGCGAGCGTTAATCGGAATTACTGGGCGTAAAGCGCGCGTAGGTGGTTTGATAAGCTAGCTGTGAAAGCCC
CGGGCTCAACCTGGGAACTGCAGTTAGAACTGTCTGACTAGAGTACAGTAGAGGGTGGCGGAATTTCCTGTGTAGCGGTG
AAATGCGTAGATATAGGAAGGAACATCAGTGGCGAAGGCGGCCACCTGGACTGATACTGACACTGAGGTGCGAAAGCGTG
GGGAGCAAACAGG
>MED1470|size:10466
TACGGAGGGTGCAAGCGTTAATCGGAATTACTGGGCGTAAAGCGCGCGTAGGCGGATAATTAAGTCAGATGTGAAAGCCC
TGGGCTCAACCTAGGAATTGCATTTGATACTGGTTATCTTGAGTATGATAGGGGTAAGCGGAATTTCCAGTGTAGCAGTG
AAATGCGTAGAGATTGGAAGGAATATCGATGGCGAAGGCAGCTTACTGGATCAATACTGACGCTGAGGTGCGAAAGCGTG
GGTAGCGAACGGG
>MED8352|size:10517
TACGTAGGGGGCAAGCGTTATCCGGAATCATTGGGCGTAAAGCGTACGTAGGCGGCTAGGAAGGTCAGAGGTGAAAGGCA
TGAGCTTAACTTGTGTAAGCCTTTGAAACCGACTAGCTTGAGTACAGGAGGGGAAAGTGGAATTTCTAGTGTAGCGGTGA
AATGCGTAGATATTAGAAAGAACACCAGTGGCGAAGGCGACTTTCTGGACTGTAACTGACGCTAAGGTACGAAAGCGTGG
GTAGCGAACAGG-
>MED7254|size:10466
TACAGAGGGTGCAAGCGTTAATCGGAATTACTGGGCGTAAAGCGAACGTAGGTGGTTAACTAAGTCAAATGTGAAATCCC
TAGGCTCAACCTAGGAACAGCATCTGATACTGGCTAACTAGAGTAGGTGAGAGGAAAGTAGAATTCCAGGTGTAGCGGTG
AAATGCGTAGAGATCTGGAGGAATACCGATGGCGAAGGCAGCTTTCTGGCATCATACTGACACTGAGGTTCGAAAGCGTG
GGTAGCAAACAGG
>MED5869|size:9130
TACGGAGGGTGCGAGCGTTAATCGGAATTACTGGGCGTAAAGCGCGCGTAGGCGGCGTGATAAGCCGGTTGTGAAAGCCC
CGGGCTCAACCTGGGAACGGCATCCGGAACTGTCAGGCTAGAGTGCAGGAGAGGAAGGTAGAATTCCCGGTGTAGCGGTG
AAATGCGTAGAGATCGGGAGGAATACCAGTGGCGAAGGCGGCCTTCTGGACTGACACTGACGCTGAGGTGCGAAAGCGTG
GGTAGCAAACAGG
>MED3861|size:9923
TACGGAGGGTGCGAGCGTTAATCGGAATTACTGGGCGTAAAGGGTTCGTAGGTGGTTTTATAAGTCAGATGTGAAATCCC
TGGGCTTAACCTAGGAACTGCATTTGATACTGTTTAACTAGAGTTTACTAGAGGATTGGGGAATTTCCGGTGTAGCAGTG
AAATGCATAGATATCGGAAGGAATATCAATGGCGAAGGCAACAATCTGGGGTTGAACTGACACTGAGGGACGAAAGCGTG
GGTAGCAAACAGG
>MED2539|size:9744
TACGAAGGGGGCGAGCGTTATTCGGAATTATTGGGCGTAAAGGGCTCGCAGGCTGCTTGAACAGTTAGACGTGAAATCCC
CGGGCTCAACCTGGGAACTGCGTTTAATACTAGCAAGCTAGAGAAATAGAGAGGAAAGTGGAACTCCCAGTGTAGAGGTG
AAATTCGTAGATATTGGGAAGAACACCAGTGGCGAAAGCGACTTTCTGGCTATTTTCTGACGCTGAGGAGCGAAAGCGTG
GGGAGCAAACAGG
>MED7097|size:9632
TACGTAGGTCCCGAGCGTTGTCCGGATTTATTGGGCGTAAAGCGAGCGCAGGCGGTTTGATAAGTCTGAAGTTAAAGGCT
GTGGCTCAACCATAGTTCGCTTTGGAAACTGTCAAACTTGAGTGCAGAAGGGGAGAGTGGAATTCCATGTGTAGCGGTGA
AATGCGTAGATATATGGAGGAACACCGGTGGCGAAAGCGGCTCTCTGGTCTGTAACTGACGCTGAGGCTCGAAAGCGTGG
GGAGCGAACAGG-
>MED7157|size:9317
TACAGAGGGTGCGAGCGTTAATCGGAATTACTGGGCGTAAAGCGAACGTAGGTGGTTAAATAAGTCAGATGTGAAATCCC
TGGGCTCAACCTAGGAACAGCATCTGAAACTGTATAACTAGAGTAGGTGAGAGGAAAGTAGAATTCCAGGTGTAGCGGTG
AAATGCGTAGAGATCTGGAGGAATACCGATGGCGAAGGCAGCTTTCTGGCATCATACTGACACTGAGGTTCGAAAGCGTG
GGTAGCAAACAGG
>MED3268|size:9177
TACGGAGGATCCAAGCGTTATCCGGAATCATTGGGTTTAAAGGGTCCGTAGGTGGTTTATTCAGTCAGAGGTGAAATCCC
ATAGCTTAACTATGGAACTGCCTTTGATACTGATAGACTTGAGTTATTGTGAAGTGGTTAGAATGTGTAGTGTAGCGGTG
AAATGCATAGATATTACACAGAATACCGATTGCGAAGGCAGATCACTAACAATATACTGACACTGAGGGACGAAAGCGTG
GGTAGCGAACAGG
>MED8582|size:9270
TACAGAGGGTGCGAGCGTTAATCGGAATTACTGGGCGTAAAGCGAGCGTAGGTGGTTATAAAAGTCAGATGTGAAATCCC
TGGGCTCAACCTAGGAACTGCATCTGAAACTGTATAACTAGAGTAGATGAGAGGGAAGTAGAATTTCAGGTGTAGCGGTG
AAATGCGTAGAGATCTGAAGGAATACCGATGGCGAAGGCAGCTTCCTGGCATCATACTGACACTGAGGCTCGAAAGCGTG
GGTAGCAAACAGG
>MED63|size:6062
TACGGAGGGTCCAAGCGTTATCCGGATTTATTGGGTTTAAAGGGTCCGTAGGCGGGTCATTAAGTCAGTGGTGAAATCCT
ACAGCTCAACTGTAGAACTGCCATTGAAACTGATGACCTTGAATATAATTGAAGTGGGCGGAATGTGTCATGTAGCGGTG
AAATGCTTAGATATGACACAGAACACCGATTGCGAAGGCAGCTCACTAAGTTATTATTGACGCTGAGGGACGAAAGCGTG
GGTAGCGAACAGG
>MED7775|size:9210
TACGGAGGATGCAAGCGTTATCCGGATTCATTGGGTTTAAAGGGTCCGTAGGCGGGCTAATAAGTCAGTGGTGAAATCTT
ACAGCTTAACTGTAAAACTGCCATTGATACTGTTAGTCTTGAGTGAATTTGAAGTTGCCGGAATATGTAGTGTAGCGGTG
AAATGCATAGATATTACATAGAACACCTATTGCGAAGGCAGGTGACTAAGATTTAACTGACGCTGATGGACGAAAGCGTG
GGGAGCGAACAGG
>MED681|size:9128
TACGTAGGGTGCAAGCGTTGTCCGGAATTATTGGGCGTAAAGAGCTCGTAGGCGGTTTGTCGCGTCTGCTGTGAAATTCC
AAGGCTTAACCTTGGGCGTGCAGTGGGTACGGGCAGGCTTGAGTGTGGTAGGGGAGATTGGAATTCCTGGTGTAGCGGTG
GAATGCGCAGATATCAGGAGGAACACCGATGGCGAAGGCAGGTCTCTGGGCCACTACTGACGCTGAGGAGCGAAAGCATG
GGGAGCGAACAGG
>MED4617|size:8694
TACGTAGGGGGCAAGCGTTATCCGGAATTACTGGGTGTAAAGGGTGCGTAGGCGGCAAGATAAGTCAGATGTGAAACTCC
TGAGCTCAACTCAGGACATGCATTTGAAACTATTTTGCTAGAATACAGGAGAGGTAAGTGGAATTCCTAGTGTAGCGGTG
AAATGCGTAGATATTAGGAAGAACACCGGTGGCGAAGGCGACTTACTGGACTGTTATTGACGCTGAGGCACGAAAGCGTG
GGGAGCGAACAGG
>MED2216|size:8605
TACGTAGGTCCCGAGCGTTGTCCGGATTTATTGGGCGTAAAGCGAGCGCAGGTGGTTTATTAAGTCTGGTGTAAAAGGCA
GTGGCTCAACCATTGTATGCATTGGAAACTGGTAGACTTGAGTGCAGGAGAGGAGAGTGGAATTCCATGTGTAGCGGTGA
AATGCGTAGATATATGGAGGAACACCGGTGGCGAAAGCGGCTCTCTGGCCTGTAACTGACACTGAGGCTCGAAAGCGTGG
GGAGCAAACAGG-
>MED2428|size:7557
TACAGAGGGTGCAAGCGTTAATCGGAATTACTGGGCGTAAAGCGAACGTAGGTGGTCAATTAAGTCAGATGTGAAATCCC
TGAGCTCAACTTAGGAACTGCATCTGATACTGGTTGACTAGAGTAGGTGAGAGGAAAGTAGAATTCCAGGTGTAGCGGTG
AAATGCGTAGAGATCTGGAGGAATACCGATGGCGAAGGCAGCTTTCTGGCATCATACTGACACTGAGGTTCGAAAGCGTG
GGTAGCAAACGGG
>MED8525|size:8629
TACGTAGGGGGCAAGCGTTATCCGGAATTACTGGGTGTAAAGGGTGCGTAGGCGGCAAAGTAAGTCAGATGTGAAACTCC
TGAGCTCAACTCAGGACATGCATTTGAAACTATTTTGCTAGAATACAGGAGAGGTAAGTGGAATTCCTAGTGTAGCGGTG
AAATGCGTAGATATTAGGAAGAACACCGGTGGCGAAGGCGACTTACTGGACTGTTATTGACGCTGAGGCACGAAAGCGTG
GGGAGCGAACAGG
>MED6581|size:8631
TACGGAGGGTGCGAGCGTTAATCGGAATAACTGGGCGTAAAGGGCACGCAGGCGGTAGATTAAGTGAGGTGTGAAAGCCC
TGGGCTCAACCTAGGAATTGCATTTCATACTGGTTTACTAGAGTATTTTAGGGAGAGGTAGAATTCCACGTGTAGCGGTG
AAATGCGTAGAGATGTGGAGGAATACCGAAGGCGAAGGCAGCCTCTTGGGGAAATACTGACGCTCATGTGCGAAAGCGTG
GGGAGCAAACAGG
>MED9224|size:8671
TACGGAAGGTCCAAGCGTTAATCGGAATTACTGGGCGTAAAGCGCGCGTAGGTGGTTTATTAAGTTGGATGTGAAATCCC
CGGGCTCAACCTGGGAACTGCATCCAAAACTGATTCACTAGAGTACGATAGAGGGAGGTAGAATTCACAGTGTAGCGGTG
GAATGCGTAGATATTGTGAAGAATACCAATGGCGAAGGCAGCCTCCTGGATCTGTACTGACACTGAGGTGCGAAAGCGTG
GGTAGCGAACAGG
>MED8584|size:8572
TACAGAGGGTGCGAGCGTTAATCGGAATTACTGGGCGTAAAGCGAGCGTAGGTGGTTATAAAAGTCAGATGTGAAATCCC
TGGGCTCAACCTAGGAACTGCATCTGAAACTATATAACTAGAGTAGATGAGAGGGAAGTAGAATTTCAGGTGTAGCGGTG
AAATGCGTAGAGATCTGAAGGAATACCGATGGCGAAGGCAGCTTCCTGGCATCATACTGACACTGAGGCTCGAAAGCGTG
GGTAGCAAACAGG
>MED7516|size:8489
TACGGAGGGTCCGAGCGTTATCCGGATTTATTGGGTTTAAAGGGTGCGTAGGCGGGTTAATAAGTCAGTGGTGAAAGTCT
GTCGCTCAACGATAGAATTGCCATTGAAACTGTTAGTCTTGAATATAGTAGAGGTAGGCGGAATATATTGTGTAGCGGTG
AAATGCATAGATACGATATAGAACACCAATTGCGAAGGCAGCTTACTATGCTATTATTGACGCTGATGCACGAAAGCGTG
GGTAGCGAACAGG
>MED442|size:8600
TACGGAGGGTGCAAGCGTTAATCGGAATTACTGGGCGTAAAGCGCGCGTAGGCGGTTTGTTAAGTGTGATGTGAAAGCCC
AGGGCTCAACCTTGGAACTGCATCACATACTGGCAAGCTAGAGTACGGTAGAGGGGGGTAGAATTCCATGTGTAGCGGTG
AAATGCGTAGAGATGTGGAGGAATACCAGTGGCGAAGGCGGCCCCCTGGATCGATACTGACGCTGAGGTGCGAAAGCGTG
GGGAGCAAACAGG
>MED2123|size:8551
TACGGAGGGGGCTAGCGTTGTTCGGAATTACTGGGCGTAAAGCGTGCGTAGGCGGATTATTAAGTTAGGGGTGAAATCCC
GGGGCTCAACCTCGGAACTGCCTCTAAAACTGGTAATCTAGAGATATGGAGAGGTAAGTGGAATTCCTAGTGTAGAGGTG
AAATTCGTAGATATTAGGAGGAACACCAGAGGCGAAGGCGGCTTACTGGACATATACTGACGCTGAGGCACGAAAGTGTG
GGTAGCAAACAGG
>MED7409|size:8359
TACGTATGTCGCAAGCGTTATCCGGAATTATTGGGCTTAAAGGGCATCTAGGCGGCATAGCAAGTTGAAGGTGAAAAGCT
GTGGCTCAACCATAGTCTTGCCTACAAAACTGCTAAGCTAGAGTACTGGAGAAGTGGGTGGAACTACACGAGTAGAGGTG
AAATTCGTAGATATGTGTAGGAATGCCGATGATGAAGATAACTCACTGGACAGAGACTGACGCTGAAGTGCGAAAGCTAG
GGGAGCAAACAGG
>MED5689|size:7966
TACGGAGGGTGCAAGCGTTAATCGGAATTACTGGGCGTAAAGCGCGCGTAGGCGGTTTGTTAAGTCAGCTGTGAAAGCCC
CGGGCTCAACCTGGGAACTGCAGTTGATACTGGCCGACTTGAGTACGAGAGAGGGAGGTAGAATTCCATGTGTAGCGGTG
AAATGCGTAGATATATGGAGGAATACCAGTGGCGAAGGCGGCCTCCTGGCTCGATACTGACGCTGAGGCGCGAAAGCGTG
GGGAGCAAACAGG
>MED905|size:8296
TACGGAGGGTGCAAGCGTTATCCGGAATCATTGGGTTTAAAGGGTCCGCAGGCGGACGTATAAGTCAGTGGTGAAAGCCT
ACAGCTTAACTGTAGAACTGCCATTGATACTGTATGTCTTGAATTCGATGGAAGTGGGCGGAATGTGTCATGTAGCGGTG
AAATGCATAGATATGACACAGAACACCGATAGCGAAGGCAGCTCACTATGTCTGAATTGACGCTCATGGACGAAAGCGTG
GGGAGCGAACAGG
>MED8306|size:7238
TACGGAGGGGGCTAGCGTTGTTCGGAATTACTGGGCGTAAAGCGTACGTAGGCGGATCAGAAAGTATGGGGTGAAATCCC
AGGGCTTAACCCTGGAACTGCCTCATAAACTCCTGGTCTTGAGTTCGAGAGAGGTGAGTGGAATTCCAAGTGTAGAGGTG
AAATTCGTAGATATTTGGAGGAACACCAGTGGCGAAGGCGGCTCACTGGCTCGATACTGACGCTGAGGTACGAAAGTGTG
GGGAGCAAACAGG
>MED9109|size:7682
TACGGAGGATGCGAGCGTTATCCGGATTTATTGGGTTTAAAGGGTGCGTAGGTGGTCTGATAAGTCAGCGGTGAAATCTC
CGAGCTCAACTCGGAAACTGCCGTTGAAACTGTTAGACTTGAGTGTAGATGAGGTAGGCGGAATGCGTGGTGTAGCGGTG
AAATGCATAGATATCACGCAGAACTCCGATTGCGAAGGCAGCTTACTAAGGTACAACTGACACTGAAGCACGAAAGCGTG
GGTATCAAACAGG
>MED145|size:6083
TACGGAGGGGGCAAGCGTTGTCCGGAATCATTGGGCGTAAAGGGCATGTAGGTGGGTTTTTAAGTCAGTTGTAAAATATT
AAGGCTTAACCTTATTTAGCAATTGAAACTGGAAATCTTGAGTTCGAGAGGGGATGGTAGAATATCTAGTGTAGCGGTGG
AATGCGTAGATATTAGATAGAATACCTGAGGCGAAGGCGACTGTCTGGCTCGACACTGACACTGAAATGCGAAAGCATGG
GTAGCAAACAGG-
>MED7330|size:7651
TACGTATGTCGCAAGCGTTATCCGGAATTATTGGGCTTAAAGGGCATCTAGGCGGCATAGCAAGTTGAAGGTGAAAAACT
GTGGCTCAACCATAGTCTTGCCTACAAAACTGCTAAGCTAGAGTACTGGAGAAGTGGGTGGAACTACACGAGTAGAGGTG
AAATTCGTAGATATGTGTAGGAATGCCGATGATGAAGATAACTCACTGGACAGAAACTGACGCTGAAGTGCGAAAGCTAG
GGGAGCGAACAGG
>MED257|size:7607
TACGTATGGGGCAAGCGTTGTCCGGAATTATTGGGCGTAAAGGGTACGTAGGCGGTTGTTTAAGTCCTAATTAAAAGGCA
ATGGCTCAACCATTGTAAGGTTAGGATACTGAACAACTTGAGTAGATGAGGGGAAAGTGGAATTCCATGTGTAGCGGTGA
AATGCGTAGATATATGGAGGAACACTTGTGGCGAAGGCGACTTTCTGGAATCTAACTGACGCTGAGGTACGAAGGCGTGG
GGAGCAAACAGG-
>MED8193|size:7591
TACGGAGGGTGCAAGCGTTACTCGGAATCACTGGGCGTAAAGAGCGTGTAGGCGGATTGATAAGTCAGAAGTGAAATCCT
ATAGCTTAACTATAGAACTGCTTTTGAAACTGTTAGTCTAGAATGTGGGAGAGGTAGATGGAATTTCTGGTGTAGGGGTA
AAATCCGTAGAGATCAGAAGGAATACCGATTGCGAAGGCGATCTACTGGAACAATATTGACGCTGAGACGCGAAAGCGTG
GGGAGCAAACAGG
>MED2338|size:7486
TACGGAGGGTGCAAGCGTTATCCGGATTTATTAGGTTTAAAGGGTCCGCAGGCGGAATATTAAGTCAGTGGTGAAAGCCT
ACAGCTCAACTGTAGAACTGCCATTGAAACTGTTATTCTTGAGTATGGATGAAGTGGGCGGAATATGTCATGTAGCGGTG
AAATGCATAGATATGACATGGAACACCAATTGCGAAGGCAGCTCACTAAACCATTACTGACGCTCATGGACGAAAGCGTG
GGGAGCGAACAGG
>MED54|size:3673
TACGGAGGATCCAAGCGTTATCCGGATTTATTGGGTTTAAAGGGTGCGTAGGTGGACTTATAAGTCAGCGGTGAAAGTTT
GTAGCTCAACTATAAAATTGCCGTTGAAACTGTAGGTCTTGAGTTCAAGTGAGGTTGGCGGAATGTGTCATGTAGCGGTG
AAATGCTTAGATATGACCCAGAACTCCGATTGCGTAGGCAGCTGACTGGTATGCGACTGACACTGATGCACGAAAGCGTG
GGTATCAAACAGG
>MED1949|size:7440
TACGTATGGGGCAAGCGTTGTCCGGAATTATTGGGCGTAAAGGGTACGTAGGCGGTTGTTTAAGTCCTAATTAAAAGGCA
GTGGCTCAACCATTGTAAGGTTAGGATACTGAACAACTTGAGTAGATGAGGGGAAAGTGGAATTCCATGTGTAGCGGTGA
AATGCGTAGATATATGGAGGAACACCTGTGGCGAAGGCGACTTTCTGGAATCTAACTGACGCTGAGGTACGAAGGCGTGG
GGAGCAAACAGG-
>MED680|size:7299
TACGGAGGATGCAAGCGTTATCCGGAATCATTGGGTTTAAAGGGTTCGCAGGCGGCTTATTAAGTCAGTGGTGAAATACT
AGGGCTCAACTCTGGGGCTGCCATTGATACTGATAGGCTAGAGTATAGTTGGCGTAGGCGGAATATTTCATGTAGCGGTG
AAATGCATAGATATGAAATAGAACACCGATCGCGCAGGCAGCTTACGAAGCTATAACTGACGCTCATGAACGAAAGCGTG
GGTAGCGAACAGG
>MED2697|size:7272
TACGTATGTCGCAAGCGTTATCCGGAATTATTGGGCTTAAAGGGCATCTAGGCGGCATAGCAAGTTGAAGGTGAAAAACT
GTGGCTCAACCATGGTCTTGCCTACAAAACTGCTAAGCTAGAGTACTGGAGAAGTGGGTGGAACTACACGAGTAGAGGTG
AAATTCGTAGATATGTGTAGGAATGCCGATGATGAAGATAACTCACTGGACAGTTACTGACGCTGAAGTGCGAAAGCTAG
GGGAGCGAACAGG
>MED1059|size:5046
TACGGAGGGTGCAAGCGTTAATCGGAATTACTGGGCGTAAAGCGCGCGTAGGCGGTTATTTAAGTCAGATGTGAAAGCCC
TGGGCTCAACCTAGGAACTGCATTTGATACTGGATAACTTGAGTATGGTAGAGGTAAGCGGAATTTCCAGTGTAGCAGTG
AAATGCGTAGAGATTGGAAGGAATATCGATGGCGAAGGCAGCTTACTGGGCCAATACTGACGCTGAGGTGCGAAAGCGTG
GGTAGCGAACGGG
>MED6988|size:7109
TACGGAGGATCCAAGCGTTATCCGGAATCATTGGGTTTAAAGGGTCCGTAGGTGGATAATTTAGTCAGAGGTGAAATCCT
GCAGCTCAACTGTAGAATTGCCTTTGATACTGGTTATCTTGAATTATTATGAAGTAGTTAGAATATGTAGTGTAGCGGTG
AAATGCATAGATATTACATAGAATACCAATTGCGAAGGCAGATTACTAATAATATATTGACACTGATGGACGAAAGCGTG
GGGAGCGAACAGG
>MED8731|size:6835
TACGGAGGGTGCGAGCGTTAATCGGAATTACTGGGCGTAAAGCGCGCGTAGGCGGATTAATAAGTCAGATGTGAAAGCCC
CGGGCTTAACCTGGGAACTGCATTTGATACTGTTAATCTTGAGTATGGTAGAGGTAAACGGAATTTCCAGTGTAGCAGTG
AAATGCGTAGAGATTGGAAGGAATATCGATGGCGAAGGCAGTTTACTGGGCCAATACTGACGCTGAGGTGCGAAAGCGTG
GGTAGCGAACGGG
>MED6509|size:6921
TACGGAGGGTGCGAGCGTTAATCGGAATTACTGGGCGTAAAGCGCGCGTAGGTGGTTTGTTAAGTCTTATGTGAAAGCCC
TGGGCTCAACCTAGGAATTGCATAGGATACTGGCAAGCTTGAATGTAGTAGAGGGTAGTGGAATTTCCAGTGTAGCGGTG
AAATGCGTAGAGATTGGAAGGAACATCAGTGGCGAAGGCGACTACCTGGACTAACATTGACACTGAGGTGCGAAAGCGTG
GGTAGCAAACAGG
>MED7884|size:6953
TACGGAGGATCCAAGCGTTATCCGGAATTATTGGGTTTAAAGGGTCCGCAGGCTGTTTGTTAAGTCAGGGGTGAAATCCT
ACCGCTCAACGGTAGAACTGCCTTTGATACTGACAAACTTGAGTTATTGTGAAGTAGTTAGAATGTGTAGTGTAGCGGTG
AAATGCATAGATATTACACAGAATACCAATTGCGAAGGCAGATTACTAACAATTAACTGACGCTGAGGGACGAAAGCGTG
GGTAGCGAACAGG
>MED1067|size:6637
TACAGAGGGTGCGAGCGTTAATCGGATTTACTGGGCGTAAAGCGTGCGTAGGCGGCTTTTTAAGTCGGATGTGAAATCCC
TGAGCTTAACTTAGGAATTGCATTCGATACTGGGAAGCTAGAGTATGGGAGAGGATGGTAGAATTCCAGGTGTAGCGGTG
AAATGCGTAGAGATCTGGAGGAATACCGATGGCGAAGGCAGCCATCTGGCCTAATACTGACGCTGAGGTACGAAAGCATG
GGGAGCAAACAGG
>MED102|size:6439
TACATATGGGGCGAGCGTTATCCGGAATTATTGGGTGTAAAGGGTGCGTAGGTGGGATAGCAAGTCAGTATGTGAAATCT
CTCGGCTCAACCGAGAAACTGCGACTGAAACTACTATTCTTGAGTATTGGAGGGGAGAGCGGAATTCCTAGTGTAGCGGT
GAAATGCGTAGATATTAGGAGGAACACCAGTGGCGAAGGCGGCTCTCTGGACAAAAACTGACACTGAGGCACGAAAGCGT
GGGTAGCAAACAGG-
>MED9045|size:6593
TACGGAGGGTGCGAGCGTTAATCGGAATAACTGGGCGTAAAGGGCACGCAGGCGGTGACTTAAGTGAGGTGTGAAAGCCC
CGGGCTTAACCTGGGAATTGCATTTCATACTGGGTCGCTAGAGTACTTTAGGGAGGGGTAGAATTCCACGTGTAGCGGTG
AAATGCGTAGAGATGTGGAGGAATACCGAAGGCGAAGGCAGCCCCTTGGGAATGTACTGACGCTCATGTGCGAAAGCGTG
GGGAGCAAACAGG
>MED6504|size:6637
TACGGAGGGTGCAAGCGTTAATCGGAATTACTGGGCGTAAAGCGCGCGTAGGTGGTTTGTTAAGTCTTATGTGAAAGCCC
TGGGCTCAACCTAGGAATTGCATAGGATACTGGCAAGCTTGAATGTAGTAGAGGGTAGTGGAATTTCCAGTGTAGCGGTG
AAATGCGTAGAGATTGGAAGGAACATCAGTGGCGAAGGCGACTACCTGGACTAACATTGACACTGAGGTGCGAAAGCGTG
GGTAGCAAACAGG
>MED3718|size:6542
TACATAGGGGACAAGCGTTATCCGGAATTATTGGGCGTAAAGGGTGCGTAGGCGGTTTAGCAAGTTTAAGGTTTAAATTC
AGAGCTCAACTCTGTATCGCTTTAAAAACTGTTAGACTAGAGTTAAGTAGAGGCAAGTGGAATTCAATGTGTAGTGGTAA
AATGCGTAAATATATTGAGGAACACCAGTGGCGAAGGCGGCTTGCTGGGCTTACACTGACGCTAAGGCACGAAAGCGTGG
GGAGCAAACAGG-
>MED52|size:5342
TACGAACTGTGCAAACGTTATTCGGAATCACTGGGCTTAAAGGGTGCGTAGGCGGGTTGGTAGGTCAGATGTGAAAGCCC
ACGGCTCAACCGTGGAATTGCGTTTGAAACCACTAGTCTTGAGGGGATCAGAGGAGAGCGGAACTGATGGTGGAGCGGTG
AAATGCGTTGATATTATCAGGAACACCGGTGGCGAAAGCGGCTCTCTGGGATCCTTCTGACGCTGAGGCACGAAAGCTAG
GGGAGCGAACGGG
>MED8627|size:6427
TACAGAGGGTGCGAGCGTTAATCGGAATTACTGGGCGTAAAGCGAGCGTAGGTGGTTAAATAAGTCAGATGTGAAAGCCC
TGGGCTCAACCTAGGAACAGCATCTGAAACTATCTAACTAGAGTAGATGAGAGGGAAGTAGAATTTCAGGTGTAGCGGTG
AAATGCGTAGAGATCTGAAGGAATACCGATGGCGAAGGCAGCTTCCTGGCACCATACTGACACTGAGGCTCGAAAGCGTG
GGTAGCAAACAGG
>MED4590|size:6359
TACGAGGGGTCCTAGCGTTGTCCGGATTTACTGGGCGTAAAGGGTACGTAGGCGTTTTAATAAGTTGTATGTTAAATATC
TTAGCTTAACTAAGAAAGTGCATACAAAACTGTTAAGATAGAGTTTGAGAGAGGAACGCAGAATTCATGGTGGAGCGGTG
ACATGCGTAGATATCATGAGGAAAGTCAAATGCGAAGGCAGCCTTCTGGCTCAAAACTGACGCTGAGGTACGAAAGCGTG
GGGAGCGAACAGG
>MED2698|size:6298
TACGTATGTCGCAAGCGTTATCCGGAATTATTGGGCTTAAAGGGCATCTAGGCGGCATAGCAAGTTGAAGGTGAAAAACT
GTGGCTCAACCATAGTCTTGCCTACAAAACTGCTAAGCTAGAGTACTGGAGAAGTGGGTGGAACTACACGAGTAGAGGTG
AAATTCGTAGATATGTGTAGGAATGCCGATGATGAAGATAACTCACTGGACAGCAACTGACGCTGAAGTGCGAAAGCTAG
GGGAGCGAACAGG
>MED7015|size:6323
TACGGAGGATGCAAGCGTTATCCGGAATCATTGGGTTTAAAGGGTCCGTAGGCGGGCGATTAAGTCAGTGGTGAAAGTTT
GTGGCTCAACCATAAAATTGCCATTGATACTGATTGTCTTGAGATATTGTGAAGTGGTTAGAATAAGTAGTGTAGCGGTG
AAATGCATAGATATTACTTAGAATACCGATTGCGAAGGCAGATCACTAACAATTATCTGACGCTGAGGGACGAAAGCGTA
GGTAGCGAACAGG
>MED9150|size:5748
TACGGAGGGTGCAAGCGTTAATCGGAATTACTGGGCGTAAAGCGCACGCAGGCGGTCTGTCAAGTCGGATGTGAAATCCC
CGGGCTCAACCTGGGAACTGCATTCGAAACTGGCAGGCTAGAGTCTTGTAGAGGGGGGTAGAATTCCAGGTGTAGCGGTG
AAATGCGTAGAGATCTGGAGGAATACCGGTGGCGAAGGCGGCCCCCTGGACAAAGACTGACGCTCAGGTGCGAAAGCGTG
GGGAGCAAACAGG
>MED5546|size:4723
TACGGAGGGTCCAAGCGTTGTCCGGATTTATTGGGTTTAAAGGGTACGTAGGCGGGACTTTAAGTCAGTGGTGAAAGCCT
CCAGCTCAACTGGAGAATTGCCATTGAAACTGAAGTTCTTGAATATGGATGAGGTGGTTGGAATATAACATGTAGCGGTG
AAATGCATAGATATGTTATAGAACACCAATTGCGAAGGCAGATCACTAAACCATTATTGACGCTGAGGTACGAAAGCGTG
GGGAGCGAACAGG
>MED639|size:6217
CACGTAGGGAGCAAGCGTTGTCCGGATTTATTGGGCGTAAAGAGCTCGTAGGTGGTTCGGTAAGTCGGATGTGAAAACTC
AAGGCTCAACCTTGAGACGCCATCCGATACTGCTGTGACTTGAGTTCGGTAGAGGAGTGTGGAATTCCTGGTGTAGCGGT
GAAATGCGCAGATATCAGGAGGAACACCGACAGCGAAGGCAGCACTCTGGGCCGATACTGACACTGAGGAGCGAAAGCAT
GGGGAGCAAACAGG-
>MED80|size:3344
TACGGAGGGTGCAAGCGTTACTCGGAATCACTGGGCGTAAAGAGCATGTAGGCGGTTTGATAAGTCAGATGTGAAATCCC
ATGGCTTAACCATGGAACTGCATTTGAAACTATCTCACTAGAGTAAGGGAGAGGCAGATGGAATTAGTGGTGTAGGGGTA
AAATCCGTAGAGATCACTAGGAATACCCATTGCGAAGGCGATCTGCTGGAACTTAACTGACGCTAAGATGCGAAAGCGTG
GGGAGCAAACAGG
>MED6875|size:6068
TACGGAGGGTCCGAGCGTTATCCGGAATCATTGGGTTTAAAGGGTCCGTAGGCGGGAATCTAAGTCAGTGGTGAAATCTT
GCAGCTCAACTGTAAAATTGCCATTGATACTGGATTTCTTGAATTAGTGTGAAGTGATTAGAATGTGTAGTGTAGCGGTG
AAATGCATAGATATTACACAGAATACCAATTGCGAAGGCAGATCACTAACACTATATTGACGCTGAGGGACGAAAGCGTG
GGGAGCGAACAGG
>MED5633|size:5897
TACGGAAGGTCCTAGCGTTGTTCGGAATTACTGGGCGTAAAGAGTATGTAGGCGGAACAGAAAGTTAGAAGTGAAATCCC
TGGGCTCAACCTAGGAATTGCTTTTAAAACTTCTGTTCTTGAATTCAGGAGAGGATAGTGGAATTTCCAGTGTAGAGGTG
AAATTCGTAGATATTGGAAGGAACACCAGTGGCGAAGGCGGCTATCTGGACTGACATTGACGCTGAGATACGAAGGCATG
GGTAGCAAACGGG
>MED8673|size:5908
TACGTAGGGTGCGAGCGTTGTCCGGAATTACTGGGCGTAAAGGGCTCGTAGGTGGTTTGTCGCGTCGTCTGTGAAATTCC
GGGGCTTAACTCCGGGCGTGCAGGCGATACGGGCATAACTTGAGTACTGTAGGGGTAACTGGAATTCCTGGTGTAGCGGT
GAAATGCGCAGATATCAGGAGGAACACCGATGGCGAAGGCAGGTTACTGGGCAGTTACTGACGCTGAGGAGCGAAAGCAT
GGGTAGCGAACAGG-
>MED1469|size:5655
TACGGAGGGTGCGAGCGTTAATCGGAATTACTGGGCGTAAAGCGCGCGTAGGCGGATTAATAAGTCAGATGTGAAAGCCC
TGGGCTCAACCTAGGAATTGCATTTGATACTGTTAATCTTGAGTATGATAGAGGTAAGCGGAATTTCCAGTGTAGCAGTG
AAATGCGTAGAGATTGGAAGGAATATCGATGGCGAAGGCAGCTTACTGGGTCAATACTGACGCTGAGGTGCGAAAGCGTG
GGTAGCGAACGGG
>MED9333|size:5914
TACGAAGGGGGCGAGCGTTGTTCGGAATTACTGGGCGTAAAGGGCGCGTAGGCGGTCTTTTAAGTTAGGCGTGAAAGCCC
CGGGCTCAACCCGGGAACTGCGCTTAAGACTGGAAGACTAGAAAACGGAAGAGGGTAGTGGAATTCCCAGTGTAGAGGTG
AAATTCGTAGATATTGGGAAGAACACCAGTGGCGAAAGCGGCTACCTGGTCCGATTTTGACGCTGAGGCGCGAAAGCGTG
GGGAGCAAACAGG
>MED7044|size:5923
TACGGAGGATCCAAGCGTTATCCGGAATCATTGGGTTTAAAGGGTCCGTAGGTGGATAATTAAGTCAGAGGTGAAATCTT
GCAGCTCAACTGTAAAATTGCCTTTGAAACTGGTTATCTTGAGTTATTATGAAGTAGTTAGAATATGTAGTGTAGCGGTG
AAATGCATAGATATTACATAGAATACCAATTGCGAAGGCAGATTACTAATAATCAACTGACACTGATGGACGAAAGCGTG
GGTAGCGAACAGG
>MED1666|size:5804
TACGTAGGTGGCAAGCGTTGTCCGGAATTATTGGGCGTAAAGCGCGCGCAGGCGGATAGGTCAGTCTGTCTTAAAAGTTC
GGGGCTTAACCCCGTGATGGGATGGAAACTGCCAATCTAGAGTATCGGAGAGGAAAGTGGAATTCCTAGTGTAGCGGTGA
AATGCGTAGATATTAGGAAGAACACCAGTGGCGAAGGCGACTTTCTGGACGAAAACTGACGCTGAGGCGCGAAAGCCAGG
GGAGCGAACGGG-
>MED9077|size:5783
TACGGAGGATGCGAGCGTTATCCGGATTTATTGGGTTTAAAGGGTGCGTAGGTGGCCCGATAAGTCAGCGGTGAAATCTC
CGAGCTCAACTCGGACACTGCCGTTGAAACTGTTGGGCTTGAGTGTAGATGAGGTAGGCGGAATGCGTGGTGTAGCGGTG
AAATGCATAGATATCACGCAGAACTCCGATTGCGAAGGCAGCTTACTAAGGTACAACTGACACTGAAGCACGAAAGCGTG
GGTATCAAACAGG
>MED7253|size:5734
TACAGAGGGTGCAAGCGTTAATCGGAATTACTGGGCGTAAAGCGAACGTAGGTGGTTAACTAAGTCAAATGTGAAATCCC
TGGGCTTAACCTAGGAACAGCATCTGATACTGGCTAACTAGAGTAGGTGAGAGGAAAGTAGAATTCCAGGTGTAGCGGTG
AAATGCGTAGAGATCTGGAGGAATACCGATGGCGAAGGCAGCTTTCTGGCATCATACTGACACTGAGGTTCGAAAGCGTG
GGTAGCAAACAGG
>MED4495|size:4906
TACGTAGGGTGCGAGCGTTATCCGGAATTATTGGGCGTAAAGAGCTCGTAGGCGGTTTGTCGCGTCTGTCGTGAAAGTCC
GGGGCTTAACCCCGGATCTGCGGTGGGTACGGGCAGACTAGAGTGCAGTAGGGGAGACTGGAATTCCTGGTGTAGCGGTG
GAATGCGCAGATATCAGGAGGAACACCGATGGCGAAGGCAGGTCTCTGGGCTGTAACTGACGCTGAGGAGCGAAAGCATG
GGGAGCGAACAGG
>MED1572|size:5547
TACGGAGGGGGCTAACGTTGTTCGGAATTACTGGGCGTAAAGCGCGCGTAGGCGGATTAGACAGTTGAGGGTGAAATCCC
GGAGCTTAACTCCGGAACTGCCTTCAATACTACTAATCTTGAGTTCGGAAGAGGTGAGTGGAATTCCTAGTGTAGAGGTG
AAATTCGTAGATATTAGGAAGAACATCAGTGGCGAAGGCGACTCACTGGTCCGATACTGACGCTGAGGTGCGAAAGCGTG
GGGAGCAAACAGG
>MED9480|size:5617
TACAGAGGGTGCGAGCGTTAATCGGAATTACTGGGCGTAAAGCGAACGTAGGTGGTCATATAAGTCAGATGTGAAATCCC
TGGGCTCAACCTAGGAACAGCATCTGAAACTGTATAACTAGAGTAGATGAGAGGGAAGTAGAATTCCAGGTGTAGCGGTG
AAATGCGTAGATATCTGGAGGAATACCGATGGCGAAGGCAGCTTTCTGGCATCATACTGACACTGAGGTTCGAAAGCGTG
GGTAGCAAACAGG
>MED4874|size:5487
TACAGAGGGTGCGAGCGTTAATCGGAATTACTGGGCGTAAAGCGAGCGTAGGTGGTTATAAAAGTCAGATGTGAAATCCC
TGGGCTCAACCTAGGAACAGCATCTGAAACTGTATAACTAGAGTAGGTGAGAGGGAAGTAGAATTCCAGGTGTAGCGGTG
AAATGCGTAGAGATCTGGAGGAATACCGATGGCGAAGGCAGCTTCCTGGCATCATACTGACACTGAGGCTCGAAAGCGTG
GGTAGCAAACAGG
>MED5165|size:5203
TACAGAGGGTGCGAGCGTTAATCGGATTTACTGGGCGTAAAGCGCGCGTAGGTGGTTAATTAAGTCAAATGTGAAATCCC
CGAGCTTAACTTGGGAATTGCATTCGATACTGGTTAGCTAGAGTATGGGAGAGGATGGTAGAATTCCAGGTGTAGCGGTG
AAATGCGTAGAGATCTGGAGGAATACCGATGGCGAAGGCAGCCATCTGGCCTAATACTGACACTGAGGTGCGAAAGCATG
GGGAGCAAACAGG
>MED6943|size:5610
TACGGAGGGTCCAAGCGTTATCCGGAATCATTGGGTTTAAAGGGTCCGTAGGCGGGTTATTAAGTCAGAGGTGAAAGTTT
GCAGCTCAACTGTAAAATTGCCTTTGAAACTGGTAGTCTTGAATTATTATGAAGTGGTTAGAATAAGTAGTGTAGCGGTG
AAATGCATAGATATTACTTAGAATACCAATTGCGAAGGCAGATCACTAATAATATATTGACGCTGAGGGACGAAAGCGTG
GGGAGCGAACAGG
>MED998|size:5579
TACGGGGGATGCAAGCGTTATCCGGAATTATTGGGCGTAAAGAGTCCGTAGGTTGTTATCAAAGCCTATTGTTAAATATC
AAGGCTTCACCTTGAATCTGCAGTAGGAACCTGATAACTTGAGTGCGGTAGGAGTAGGGGGAATTCCCGGTGTAGCGGTG
AAATGCGTAGATATCGGGAAGAACACCGGAGGCGAAAGCGCCCTACTAGGCCGACACTGACACTAAGGGACGAAAGCTAG
GGGAGCAAACGGG
>MED8192|size:5505
TACGGAGGGTGCAAGCGTTACTCGGAATCACTGGGCGTAAAGAGCGTGTAGGCGGATAAATAAGTCAGAAGTGAAATCCT
ATAGCTTAACTATAGAACTGCTTTTGAAACTGTTAATCTAGAATGTGGGAGAGGTAGATGGAATTTCTGGTGTAGGGGTA
AAATCCGTAGAGATCAGAAGGAATACCGATTGCGAAGGCGATCTACTGGAACAATATTGACGCTGAGACGCGAAAGCGTG
GGGAGCAAACAGG
>MED5158|size:2160
TACGGAGGGTACGAACGTTAATCGGAATTACTGGGCGTAAAGCGCGCGTAGGCGGTTTGATAAGTGGGATGTGAAAGCCC
CGGGCTCAACCTGGGAACTGCATTCCAAACTGTCAAACTAGAGTGTGGTAGAGGGCGGTAGAATTTCCTGTGTAGCGGTG
AAATGCGTAGATATAGGAAGGAATACCGATGGCGAAGGCAGCCGCCTGGACCAACACTGACGCTGAGGTGCGAAAGCGTG
GGGAGCAAACAGG
>MED8099|size:5391
TACGTAGGTGGCAAGCGTTATCCGGAATTATTGGGCGTAAAGGGTGCGCAGGCGGTAAAGTAAGTTTGGGGTAAAAGGCT
ACAGCTCAACTGTAGTAGGCCTTGAAAACTGCTTTACTAGAGTACAGGAGAGGGTGATGGAATTCCATGTGTAGCGGTAA
AATGCGTAGATATATGGAGGAACACCGGTGGCGAAGGCGATCACCTGGACTGTAACTGACGCTCAAGCACGAAAGCGTGG
GGAGCAAATAGG-
>MED1070|size:5355
TACAGAGGGTGCGAGCGTTAATCGGATTTACTGGGCGTAAAGCGTGCGTAGGCGGCTTCTTAAGTCGGATGTGAAATCCC
TGAGCTTAACTTAGGAATTGCATTCGATACTGGGAAGCTAGAGTATGGGAGAGGATGGTAGAATTCCAGGTGTAGCGGTG
AAATGCGTAGAGATCTGGAGGAATACCGATGGCGAAGGCAGCCATCTGGCCTAATACTGACGCTGAGGTACGAAAGCATG
GGGAGCAAACAGG
>MED4878|size:4558
TACAGAGGGTGCGAGCGTTAATCGGAATTACTGGGCGTAAAGCGAGCGTAGGTGGTTAAATAAGTCAGATGTGAAAGCCC
TGGGCTCAACCTAGGAACAGCATCTGAAACTATATAACTAGAGTAGGTGAGAGGGAAGTAGAATTTCAGGTGTAGCGGTG
AAATGCGTAGAGATCTGAAGGAATACCGATGGCGAAGGCAGCTTCCTGGCATCATACTGACACTGAGGCTCGAAAGCGTG
GGTAGCAAACAGG
>MED2695|size:5385
TACGGAGGGTGCGAGCGTTAATCGGAATTACTGGGCGTAAAGCGCATGCAGGTGGTTCATTAAGTCAGATGTGAAAGCCC
GGGGCTCAACCTCGGAACTGCATTTGAAACTGGTGAACTAGAGTGCTGTAGAGGGGGGTAGAATTTCAGGTGTAGCGGTG
AAATGCGTAGAGATCTGAAGGAATACCAGTGGCGAAGGCGGCCCCCTGGACAGACACTGACACTCAGATGCGAAAGCGTG
GGGAGCAAACAGG
>MED136|size:3899
TACGTATGGAGCGAGCGTTGTCCGGAATTATTGGGCGTAAAGGGTACGCAGGCGGTTTAATAAGTCGAATGTTAAAGATC
GGGGCTCAACCCCGTAAAGCATTGGAAACTGATAAACTTGAGTAGTGGAGAGGAAAGTGGAATTCCTAGTGTAGTGGTGA
AATACGTAGATATTAGGAGGAATACCAGTAGCGAAGGCGACTTTCTGGACACAAACTGACGCTGAGGTACGAAAGCGTGG
GGAGCAAACAGG-
>MED6010|size:5306
TACGTAGGTGGCAAGCGTTATCCGGAATTATTGGGCGTAAAGCGCGCGCAGGTGGTTTCTTAAGTCTGATGTGAAAGCCC
ACGGCTCAACCGTGGAGGGTCATTGGAAACTGGGAGACTTGAGTGCAGAAGAGGAAAGTGGAATTCCATGTGTAGCGGTG
AAATGCGTAGAGATATGGAGGAACACCAGTGGCGAAGGCGACTTTCTGGTCTGTAACTGACACTGAGGCGCGAAAGCGTG
GGGAGCAAACAGG
>MED5163|size:4766
TACGGAGGGTGCAAGCGTTAATCGGAATCACTGGGCGTAAAGCGCGCGTAGGCGGCTTGGTAAGTCAGATGTGAAAGCCC
CGGGCTCAACCTGGGAATTGCATTTGATACTGCCAAACTAGAGTGTAGTAGAGGGAAGTGGAATTCCGAGTGTAGCGGTG
AAATGCGTAGATATTCGGAGGAACATCAGTGGCGAAGGCGACTTCCTGGACTAACACTGACGCTGAGGTGCGAAAGCGTG
GGTAGCAAACAGG
>MED9256|size:5230
TACGGAGGGATCGAACGTTAATCGGAATTACTGGGCGTAAAGCGCGCGTAGGTGGTTTGTTAAGTGGGATGTGAAAGCCC
CGGGCTCAACCTGGGAACTGCATTCCAAACTGACAAACTAGAGTACGATAGAGGGGGGTAGAATTCAGAGTGTAGCGGTG
AAATGCGTAGATATTCTGAGGAATACCGGTGGCGAAGGCGGCCCCCTGGATTGATACTGACACTGAGGTGCGAAAGCGTG
GGGAGCAAACAGG
>MED6508|size:5149
TACGGAGGGTGCGAGCGTTAATCGGAATTACTGGGCGTAAAGCGCGCGTAGGCGGAATGATAAGTCAGATGTGAAAGCCC
TGGGCCTAACCTGGGAACTGCATTTGATACTGTCATTCTTGAGTATGGTAGAGGTAAGCGGAATTTCCAGTGTAGCAGTG
AAATGCGTAGAGATTGGAAGGAATATCGATGGCGAAGGCAGCTTACTGGGCCAATACTGACGCTGAGGTGCGAAAGCGTG
GGTAGCGAACGGG
>MED7885|size:5167
TACGGAGGATCCAAGCGTTATCCGGAATTATTGGGTTTAAAGGGTCCGCAGGCTGTTTGTTAAGTTAGAGGTGAAATCCT
ACCGCTCAACGGTAGAACTGCCTTTAATACTGGCAAACTTGAGTTATTGTGAAGTAATTAGAATGTGTAGTGTAGCGGTG
AAATGCATAGATATTACACAGAATACCGATTGCGAAAGCAGATTACTAACAATTAACTGACGCTGAGGGACGAAAGCGTG
GGTAGCGAACAGG
>MED1072|size:4471
TACGGAGGGTGCGAGCGTTAATCGGAATTACTGGGCGTAAAGCGCGCGTAGGCGGTTATTTAAGTCAGATGTGAAATCCC
TGGGCTCAACCTAGGAACTGCATTTGAAACTGGGTAACTTGAGTATGGTAGAGGTAAGCGGAATTTCCAGTGTAGCAGTG
AAATGCGTAGAGATTGGAAGGAATATCGATGGCGAAGGCAGCTTACTGGGCCAATACTGACGCTGAGGTGCGAAAGCGTG
GGTAGCGAACGGG
>MED7118|size:4989
TACGGAGGGTCCAAGCGTTATCCGGATTTATTAGGTTTAAAGGGTCCGCAGGCGGGATTTTAAGTCAGTGGTGAAAGCCT
ACAGCTCAACTGTAGAACTGCCATTGATACTGAAATTCTTGAGTGTGGTTGAAGTGGGCGGAACATGTCATGTAGCGGTG
AAATGCATAGATATGACATAGAACACCAATTGCGAAGGCAGCTCACTAAGCCATTACTGACGCTGAGGGACGAAAGCGTG
GGGAGCGAACAGG
>MED8732|size:4200
TACGGAGGGTGCGAGCGTTAATCGGAATTACTGGGCGTAAAGCGCGCGTAGGCGGAATGATAAGTCAGATGTGAAAGCCC
CGGGCCTAACCTGGGAACTGCATTTGATACTGTCATTCTTGAGTATGGTAGAGGTAAGCGGAATTTCCAGTGTAGCAGTG
AAATGCGTAGAGATTGGAAGGAATATCGATGGCGAAGGCAGCTTACTGGGCCAATACTGACGCTGAGGTGCGAAAGCGTG
GGTAGCGAACGGG
>MED6164|size:4878
TACGTAGGGTGCAAGCGTTATCCGGAATCACTGGGCGTAAAGGGTGCGTAGGCGGTCTCGCAAGTCAGAAGTTAAATCCA
TTGGCTCAACCAATGTCAGCTTTTGAAACTGCGTGACTTGAATTCAGGAGGGGTAAGTGGAATTCCTAGTGTAGCGGTGA
AATGCGTAGATATTAGGAGGAACATCAGTGGCGAAGGCGACTTACTGGACTGAAATTGACGCTGAGGCACGAAAGCGTGG
GGAGCGAACAGG-
>MED9148|size:4916
TACGGAGGGTGCGAGCGTTAATCGGAATTACTGGGCGTAAAGCGCACGCAGGCGGTCTGTTAAGCTAGATGTGAAAGCCC
CGCGCTCAACGTGGGAGGGTCATTTAGAACTGGCAGACTAGAGTCTTGGAGAGGGGAGTGGAATTCCAGGTGTAGCGGTG
AAATGCGTAGAGATCTGGAGGAACATCAATGGCGAAGGCAACTCCCTGGCCAAAGACTGACGCTCATGTGCGAAAGTGTG
GGTAGCGAACAGG
>MED7137|size:4827
TACGGAGGGTGCAAGCGTTATCCGGATTTATTGGGTTTAAAGGGTCCGTAGGCGGACAATTAAGTCAGTGGTGAAATCCA
ACAGCTCAACTGTTGAACTGCCATTGATACTGATTGTCTTGAGTATGTTAGATGTTGGCGGAATAGGTCATGTAGCGGTG
AAATGCTTAGATATGACCTAGAACACCGATTGCGAAGGCAGCCAACAATGCCATTACTGACGCTGAGGGACGAAAGCGTG
GGGAGCGAACAGG
>MED2062|size:4681
TACAGAGGGTGCGAGCGTTAATCGGAATTACTGGGCGTAAAGCGAGCGTAGGTGGTTTAGAAAGTCAGATGTGAAATCCC
CGGGCTTAACCTGGGAACTGCATCTGAAACTGTTAAACTAGAGTAGGTGAGAGGAGAGTAGAATTTCAGGTGTAGCGGTG
AAATGCGTAGATATCTGAAGGAATACCGATGGCGAAGGCAGCTCTCTGGCATCATACTGACACTGAGGTTCGAAAGCGTG
GGTAGCAAACAGG
>MED106|size:4282
TACGAGGGGTGCAAGCGTTGTCCGGAATCACTGGGCGTAAAGGGTCCGTAGGCGTTTCAATAAGTCATATGTTAAAGACA
CCGGCTTAACCGGTGACATGCATTTGAAACTGTTGAAATAGAGTATAGGAGAGGAAAGTGGAATTCCTGGTGTAGCGGTG
ACATGCGTAGATATCAGGAGGAACATCAATGGCGAAGGCAGCTTTCTGGCCTATTACTGACGCTGAGGGACGAAAGCGTG
GGGAGCGAACAGG
>MED92|size:3427
TACGGAGGGTGCAAGCGTTAATCGGAATTATTGGGCGTAAAGAGTACGTAGGCGGCTTTTCAAGTCGGATGTGAAAGCCC
TGAGCTTAACTCAGGAACTGCATTCGATACTGGATCGCTAGAGTTGATTAGAGGATAGTGGAATTTCAAGTGTAGCGGTG
AAATGCGTAGATATTTGAAGGAACACCAATGGCGAAGGCAGCTATCTGGAGTCATACTGACGCTGAGGTACGAAAGCGTG
GGGAGCAAACAGG
>MED8016|size:4376
TACGGAGGGTGCAAGCGTTATCCGGAATCATTGGGTTTAAAGGGTCCGCAGGCGGTCGATTAAGTCAGGGGTGAAATCTC
ACAGCTTAACTGTGAAACTGCCTTTGATACTGGTTGACTTGAGTTATATGGAAGTGGATAGAATAAGTAGTGTAGCGGTG
AAATGCATAGATATTACTTAGAATACCGATTGCGAAGGCAGTCCACTACGTATATACTGACGCTCATGGACGAAAGCGTG
GGGAGCGAACAGG
>MED173|size:3811
TACGGAGGATGCAAGCGTTATCCGGATTTATTGGGTTTAAAGGGTCCGTAGGCGGAATTTTAAGTCAGTGGTGAAAGCCT
GCAGCTCAACTGTAGAACTGCCATTGATACTGAAATTCTTGAATATATATGAAGTGGGCGGAATGCGTCATGTAGCGGTG
AAATGCACAGATATGACGCAGAACACCAATTGCGAAGGCAGCTCACTAATGTATTATTGACGCTGAGGGACGAAAGCATG
GGGAGCGAACAGG
>MED3360|size:4565
TACGGAGGGTGCAAGCGTTATCCGGAATCATTGGGTTTAAAGGGTCCGTAGGCGGGCTAATAAGTCAGGGGTGAAATCTC
ACAGCTTAACTGTGAAACTGCCTTTGATACTGTTAGTCTTGAATAATATGGAAGTAGATAGAATGTGTAGTGTAGCGGTG
AAATGCATAGATATTACACAGAATACCGATTGCGAAGGCAGTCTACTACGTATTTATTGACGCTAATGGACGAAAGCGTG
GGGAGCGAACAGG
>MED3641|size:4706
TACGGAGGGTGCAAGCGTTACTCGGAATCACTGGGCGTAAAGGACGCGTAGGCGGCTTAACAAGTCAGATGTGAAATCCT
ATGGCTTAACCATAGAACTGCATTTGAAACTGTTTCGCTAGAATAAGGGAGAGGTAAATGGAATTAGTGGTGTAGGGGTA
AAATCCGTAGAGATCACTAGGAATACCTATTGCGAAGGCGATTTACTGGAACTTTATTGACGCTAAGGCGTGAAAGCGTG
GGGAGCAAACAGG
>MED2918|size:4620
TACGGGAGTGGCAAGCGTTATCCGGAATTATTGGGCGTAAAGCGTCCGCAGGCGGCCCTACAAGTCTGCTGTTAAAAAGT
GGAGCTTAACTCCATCATGGCAGTGGAAACTGTTGGGCTTGAGTGTGGTAGGGGCAGAGGGAATTCCCGGTGTAGCGGTG
AAATGCGTAGATATCGGGAAGAACACCAGTGGCGAAGGCGCTCTGCTGGGCCATCACTGACGCTCATGGACGAAAGCCAG
GGGAGCGAAAGGG
>MED7230|size:4633
TACAGAGGGTGCAAGCGTTAATCGGAATTACTGGGCGTAAAGCGAACGTAGGTGGTTAGCTAAGTCAGATGTGAAATCCC
TAGGCTCAACCTAGGAACTGCATCTGATACTGGTTAACTAGAGTAGGTGAGAGGAAAGTAGAATTCCAGGTGTAGCGGTG
AAATGCGTAGAGATCTGGAGGAATACCGATGGCGAAGGCAGCTTTCTGGCATCATACTGACACTGAGGTTCGAAAGCGTG
GGTAGCAAACAGG
>MED260|size:4665
TACGTATGGGGCAAGCGTTGTCCGGAATTATTGGGCGTAAAGGGTACGTAGGCGGTTGTTTAAGTCCTAATTAAAAGGCA
ATGGCTCAACCATTGTAAGGTTAGGATACTGAATAACTTGAGTAGATGAGGGGAAAGTGGAATTCCATGTGTAGCGGTGA
AATGCGTAGATATATGGAGGAACACTTGTGGCGAAGGCGACTTTCTGGAATCTAACTGACGCTGAGGTACGAAGGCGTGG
GGAGCAAACAGG-
>MED9670|size:4735
TACGGAGGGGGTTAGCGTTGTTCGGAATTACTGGGCGTAAAGCGCACGTAGGCGGATTAGAAAGTATGGGGTGAAATCCC
AGGGCTCAACCCTGGAACTGCCTCATAAACTCCTAATCTAGAGTTCGAGAGAGGTGAGTGGAATTCCGAGTGTAGAGGTG
AAATTCGTAGATATTCGGAGGAACACCAGTGGCGAAGGCGGCTCACTGGCTCGATACTGACGCTGAGGTGCGAAAGTGTG
GGGAGCAAACAGG
>MED5860|size:1168
TACGTAGGTGGCAAGCGTTGTCCGGATTTATTGGGCGTAAAGCGCGCGCAGGCGGTCTTTTAAGTCTGATGTGAAAGCCC
CCGGCTTAACCGGGGAGGGTCATTGGAAACTGGAAGACTGGAGTGCAGAAGAGGAGAGTGGAATTCCACGTGTAGCGGTG
AAATGCGTAGATATGTGGAGGAACACCAGTGGCGAAGGCGACTCTCTGGTCTGTAACTGACGCTGAGGCGCGAAAGCGTG
GGGAGCAAACAGG
>MED1259|size:4576
TACGAGGGGTGCTAGCGTTGTCCGGAATCATTGGGCGTAAAGGGTCCGTAGGCGATCTAACAAGTCAATTGTTAAATACA
TCGGCTTAACCGATGAAATGCAGTTGAAACTGTTAGAATAGAGTTTAGGAGAGGAAAGTGGAATTTCTGGTGTAGCGGTG
ACATGCGTAGATATCAGAAGGAACACCAATGGCGAAGGCAACTTTCTGGCCTAAAACTGACGCTGAGGGACGAAAGCGTG
GGGAGCGAACAGG
>MED6181|size:4675
TACGGAGGGTGCAAGCGTTATCCGGATTTATTAGGTTTAAAGGGTTCGCAGGCGGAATTTTAAGTCAGTGGTGAAAGCCT
ATAGCTCAACTATAGAACTGCCACTGATACTGATATTCTTGAGTATAGATGAAGTGGGCGGAATATGTCATGTAGCGGTG
AAATGCATAGATATGACATGGAACACCAATTGCGAAGGCAGCTCACTAAACTATTACTGACGCTCATGAACGAAAGCATG
GGGAGCGAACAGG
>MED7291|size:4540
TACAGAGGGTGCAAGCGTTAATCGGAATTACTGGGCGTAAAGCGAACGTAGGTGGTTAACTAAGTCAGATGTGAAATCCC
TAGGCTCAACCTAGGAACTGCATCTGATACTGGCTAACTAGAGTAGATGAGAGGAAAGTAGAATTCCAGGTGTAGCGGTG
AAATGCGTAGAGATCTGGAGGAATACCGATGGCGAAGGCAGCTTTCTGGCATCATACTGACACTAAGGTTCGAAAGCGTG
GGTAGCAAACAGG
>MED799|size:4470
TACGAAGGGACCTAGCGTAGTTCGGAATTACTGGGCTTAAAGAGTTCGTAGGTGGTTGAAAAAGTTGGTGGTGAAATCCC
AGAGCTTAACTCTGGAACTGCCATCAAAACTTTTCAGCTAGAGTTTGATAGAGGAAAGCAGAATTTCTAGTGTAGAGGTG
AAATTCGTAGATATTAGAAAGAATACCAATTGCGAAGGCAGCTTTCTGGATCATTACTGACACTGAGGAACGAAAGCATG
GGTAGCGAAGAGG
>MED5300|size:4434
TACCGGCAGCTCGAGTGGTCGTCGCTTTTATTGGGCCTAAAACGTCCGTAGCCTGTTTGGTAAATCTGTGGGTAAATCAA
CCAGCTTAACTGGTTGAATTCTGCAGAGACTGCCAGACTAGGGACCGGGAGAGGTGTGGGGTACTCTAGGGGTAGGGGTA
AAATCCTGTCATCCTTAGAGGACCACCAGTTGCGAAGGCGCCACACTAGAACGGATCCGACGGTCAGGGACGAAGCCTAG
GGGCACGAACCGG
>MED6507|size:4436
TACGGAGGGTGCAAGCGTTAATCGGAATTACTGGGCGTAAAGCGCGCGTAGGTGGTTTGTTAAGTCTTATGTGAAAGCCC
TGGGCTCAACCTAGGAACTGCATAGGATACTGGCAAGCTTGAATGTAGTAGAGGGTAGTGGAATTTCCAGTGTAGCGGTG
AAATGCGTAGAGATTGGAAGGAACATCAGTGGCGAAGGCGACTACCTGGACTAACATTGACACTGAGGTGCGAAAGCGTG
GGTAGCAAACAGG
>MED6331|size:4363
TACGGAGGGTGCAAGCGTTAATCGGAATTACTGGGCGTAAAGCGCGCGTAGGCGGACTAATAAGTCAGATGTGAAAGCCC
TGGGCTTAACCTAGGAACTGCATTTGAAACTGTTAGTCTTGAGTATGGTAGAGGTAAGCGGAATTTCCAGTGTAGCAGTG
AAATGCGTAGAGATTGGAAGGAATATCGATGGCGAAGGCAGCTTACTGGGCCAATACTGACGCTGAGGTGCGAAAGCGTG
GGTAGCGAACGGG
>MED4635|size:3807
TACGTAGGGGGCAAGCGTTATCCGGAATTACTGGGTGTAAAGGGTGCGTAGGCGGCAAGGTAAGTCAGATGTGAAACTCC
TGAGCTCAACTCAGGACATGCATTTGAAACTATCTTGCTAGAATACAGGAGAGGTAAGTGGAATTCCTAGTGTAGCGGTG
AAATGCGTAGAGATTAGGAAGAACACCGGTGGCGAAGGCGACTTACTGGACTGTAATTGACGCTCAGGCACGAAAGCGTG
GGGAGCAAACAGG
>MED4335|size:4438
TACGGAGGGTGCAAGCGTTAATCGGAATTACTGGGCGTAAAGCGCGCGTAGGTGGTTTGTTAAGTGGAATGTGAAAGCCC
TGGGCTCAACCTAGGAATTGCATCCCAAACTGGCAAACTAGAGTACAAGAGAGGGGTGTGGAATTTCCTGTGTAGCGGTG
AAATGCGTAGATATAGGAAGGAACATCAGTGGCGAAGGCGACGCCCTGGCTTGATACTGACACTGAGGTGCGAAAGCGTG
GGGAGCAAACAGG
>MED8941|size:4582
TACCGGCAGCTCAAGTGGTCGTCGCTTTTATTGGGCCTAAAACGTCCGTAGCCTGTTTGGTAAATCTGTGGGTAAATCAA
CCAGCTTAACTGGTTGAATTCTGCAGAGACTGCCAGACTAGGGACCGGGAGAGGTGTGGGGTACTCGAGGGGTAGGGGTA
AAATCCTGTCATCCTTCGAGGACCACCAGTTGCGAAGGCGCCACACTGGAACGGATCCGACGGTCAGGGACGAAGCCTAG
GGGCACGAACCGG
>MED148|size:3498
TACGAAGGTCCCAAGCGTTGTTCGGAATCACTGGGCGTAAAGGGAGCGTAGGCGGTGAGGTAAGTCAGATGTGAAATTCC
AGGGCTCAACCCTGGAACTGCATCCGATACTGCCTTACTAGAGTAGTGGAGGGGCATCTGGAATTCACGGTGTAGCAGTG
AAATGCGTAGAGATCGTGAGGAACACTAGTGGCGAAGGCGAGATGCTGGACACTTACTGACGCTGAGGCTCGAAGGCCAG
GGTAGCGAAAGGG
>MED7613|size:4475
TACGGAGGGTGCAAGCGTTATCCGGATTTATTGGGTTTAAAGGGTCCGTAGGCGGGCTAATAAGTCAGTAGTGAAATCTT
GTCGCTTAACGATAAAACTGCTATTGAAACTGTTAGTCTTGAGTGTATTTGAAGTAGCTGGAATGAGTAGTGTAGCGGTG
AAATGCATAGATATTACTCAGAACACCAATTGCGAAGGCAGGTTACTAAGATACAACTGACGCTGAGGGACGAAAGCGTG
GGGAGCGAACAGG
>MED6424|size:4422
TACGGAGGGTGCAAGCGTTAATCGGAATTACTGGGCGTAAAGCGCGCGTAGGTGGTGCTTTAAGTCTTATGTGAAAGCCC
TGGGCTCAACCTAGGAATTGCATAGGATACTGGAGTGCTTGAATGTAGTAGAGGGTAGTGGAATTTCCAGTGTAGCGGTG
AAATGCGTAGAGATTGGAAGGAACATCAGTGGCGAAGGCGACTACCTGGACTAACATTGACACTGAGGTGCGAAAGCGTG
GGTAGCAAACAGG
>MED7614|size:4435
TACGGAGGGTGCGAGCGTTATCCGGATTTATTGGGTTTAAAGGGTCCGTAGGCGGGCTAATAAGTCAGTAGTGAAATCTT
GTCGCTTAACGATAAAACTGCTATTGAAACTGTTAGTCTTGAGTGTATTTGAAGTAGCTGGAATGAGTAGTGTAGCGGTG
AAATGCATAGATATTACTCAGAACACCAATTGCGAAGGCAGGTTACTAAGATACAACTGACGCTGATGGACGAAAGCGTG
GGGAGCGAACAGG
>MED6075|size:4349
TACGGAGGGTGCAAGCGTTGTTCGGAATCATTGGGCGTAAAGCGCGCGCAGGTGGTTTGCCAAGTCTGATGTGAAAGCCC
AGGGCTCAACCCTGGAACTGCATTGGAAACTGGTAAACTTGAGTCCGAGAGGGGCCTGTGGAATTCCTGGTGTAGGGGTG
GAATCCGTAGAGATCAGGAAGAACACCGGTGGCGAAGGCGACAGGCTGGATCGGCACTGACACTGAGGCGCGAAAGCGTG
GGTAGCAAACAGG
>MED8395|size:4301
TACGTATGGGGCAAGCGTTGTCCGGAATTATTGGGCGTAAAGGGTACGTAGGCGGTTGTTTAAGTCCTAATTAAAAGGCA
TTGGCTCAACCAATGTAAGGTTAGGATACTGAATAACTTGAGTAGATGAGGGGAAAGTGGAATTCCATGTGTAGCGGTGA
AATGCGTAGATATATGGAGGAACACCTGTGGCGAAGGCGACTTTCTGGAATCTAACTGACGCTGAGGTACGAAGGCGTGG
GGAGCAAACAGG-
>MED4334|size:4124
TACGGAGGGTGCGAGCGTTAATCGGAATTACTGGGCGTAAAGCGCGCGTAGGCGGTTTGTTAAGTCGGATGTGAAAGCCC
TGGGCTCAACCTGGGAACTGCATTCGATACTGGCAAACTAGAGTGCGAGAGAGGGAGGTAGAATTCCATGTGTAGCGGTG
AAATGCGTAGATATGTGGAGGAATACCGGTGGCGAAGGCGGCCTCCTGGCTCGACACTGACGCTGAGGTGCGAAAGCGTG
GGGAGCAAACAGG
>MED6681|size:4085
AACCAGCACCTCAAGTGGTCAGGATGATTATTGGGCCTAAAGCATCCGTAGCCGGCTCTGTAAGTTTTCGGTTAAATCTG
TACGCTCAACGTACAGGCTGCCGGGAATACTGCAGAACTAGGGAGTGGGAGAGGTAGACGGTACTCGGTAGGAAGTGGTA
AAATGCTTTGATCTATCGATGACCACCTGTGGCGAAGGCGGTCTACCAGAACACGTCCGACGGTGAGGGATGAAAGCTGG
GGGAGCAAACCGG
>MED8610|size:4145
TACAGAGGGTGCGAGCGTTAATCGGAATTACTGGGCGTAAAGCGAGCGTAGGTGGTTTAGAAAGTCAGATGTGAAATCCC
TGGGCTTAACCTGGGAACTGCATCTGAAACTGTTAAACTAGAGTAGGTGAGAGGAGAGTAGAATTTCAGGTGTAGCGGTG
AAATGCGTAGATATCTGAAGGAATACCGATGGCGAAGGCAGCTCTCTGGCATCATACTGACACTGAGGTTCGAAAGCGTG
GGTAGCAAACAGG
>MED4258|size:2915
TACGTATGGGGCAAGCGTTGTCCGGAATTATTGGGCGTAAAGGGTACGTAGGCGGTTAATTAAGTCCTAATTAAAAGGCA
TTGGCTCAACCAATGTAAGGTTAGGATACTGAATAACTTGAGTAGATGAGGGGAAAGTGGAATTCCATGTGTAGCGGTGA
AATGCGTAGATATATGGAGGAACACCTGTGGCGAAGGCGACTTTCTGGAATCTAACTGACGCTGAGGTACGAAGGCGTGG
GGAGCAAACAGG-
>MED105|size:3154
TACGGAGGATGCAAGCGTTATCCGGAATCATTGGGTTTAAAGGGTCCGTAGGCGGACAATTAAGTCAGGGGTGAAATTCT
GCGGCTCAACCGTAGAACTGCCCTTGATACTGGTTGTCTTGAATCGTTGTGAAGTGGTTAGAATGAGTAGTGTAGCGGTG
AAATGCTTAGAGATTACTCAGAATACCGATTGCGAAGGCAGATCACTAACAACGTATTGACGCTGAGGGACGAAAGCGTG
GGGAGCGAACAGG
>MED8857|size:3653
TACAGAGGGTGCGAGCGTTAATCGGATTTACTGGGCGTAAAGCGTGCGTAGGCGGCTAATTGAGTCGGATGTGAAATCCC
CGAGCTTAACTTGGGAATTGCATTCGATACTGGTTAGCTAGAGTGTGGGAGAGGATGGTAGAATTCCAGGTGTAGCGGTG
AAATGCGTAGAGATCTGGAGGAATACCGATGGCGAAGGCAGCCATCTGGCCTAACACTGACGCTGAGGTACGAAAGCATG
GGGAGCAAACAGG
>MED7792|size:4072
TACGGAGGATCCAAGCGTTATCCGGAATCATTGGGTTTAAAGGGTCCGTAGGCGGTCTTTTAAGTCAGAGGTGAAATCCT
ACAGCTCAACTGTAGAATTGCCTTTGATACTGAAAGACTTGAGTTATTGTGAAGTAGTTAGAATGTGTGGTGTAGCGGTG
AAATGCATAGAGATCACACAGAATACCGATTGCGAAGGCAGATTACTAACAATATACTGACGCTGAGGGACGAAAGCGTG
GGTAGCGAACAGG
>MED4785|size:3983
CACGTAAGGGGCGAGCGTTGTTCGGAATTATTGGGCGTAAAGGGTATGTAGGCGGTTTGGTAAGCCTGATGTGAAATCTA
CGAGCTTAACTCGTAAACTGCATTGGGTACTGCTAAACTAGAATCACGAAGGGGAAACTGGAATTCCAAGTGTAGGGGTG
GAATCTGTAGATATTTGGAAGAACACCGGTGGCGAAGGCGGGTTTCTGGTCGATGATTGACGCTGATATACGAAGGTGTG
GGGAGCGAACAGG
>MED9753|size:4067
TACGGAGGGTGCGAGCGTTAATCGGAATTACTGGGCGTAAAGCGCGCGTAGGTGGTTTGATAAGCTAGCTGTGAAAGCCC
CGGGCTCAACCTGGGAACTGCAGTTAGAACTGTCTGGCTAGAGTATAGTAGAGGGTGGCGGAATTTCCTGTGTAGCGGTG
AAATGCGTAGATATAGGAAGGAACATCAGTGGCGAAGGCGGCCACCTGGACTAATACTGACACTGAGGTGCGAAAGCGTG
GGGAGCAAACAGG
>MED2228|size:3986
TACGTAGGTCCCGAGCGTTGTCCGGATTTATTGGGCGTAAAGCGAGCGCAGGCGGTTCTTTAAGTCTGAAGTTAAAGGCA
GTGGCTTAACCATTGTACGCTTTGGAAACTGGAGGACTTGAGTGCAGAAGGGGAGAGTGGAATTCCATGTGTAGCGGTGA
AATGCGTAGATATATGGAGGAACACCGGTGGCGAAAGCGGCTCTCTGGTCTGTAACTGACGCTGAGGCTCGAAAGCGTGG
GGAGCAAACAGG-
>MED3570|size:4040
TACGGAAGGTGCAAGCGTTATCCGGAATCACTGGGTTTAAAGGGTGCGTAGGCGGTTGCGTAAGTCAGAAGTGAAAGCTC
ACAGCTTAACTGTGGAATTGCTTTTGATACTGCGCGACTAGAATTAGGTTGAGGTTGGCGGAATGTGACATGTAGCGGTG
AAATGCATAGATATGTCATAGAACACCAATTGCGAAGGCAGCTGACTGGACCTATATTGACGCTGAGGCACGAAAGCGTG
GGGAGCGAACAGG
>MED1669|size:3406
TACGGAAGGTCCAGGCGTTATCCGGATTTATTGGGTTTAAAGGGAGCGTAGGCTGGAGATTAAGTGTGTTGTGAAATGTA
GACGCTCAACGTCTGAATTGCAGCGCATACTGGTTTCCTTGAGTACGCACAACGTTGGCGGAATTCGTCGTGTAGCGGTG
AAATGCTTAGATATGACGAAGAACTCCGATTGCGAAGGCAGCTGACGGGAGCGCAACTGACGCTTAAGCTCGAAGGTGCG
GGTATCAAACAGG
>MED6132|size:3999
GACGAACCGTACGAACGTTATTCGGAATTACTGGGCTTAAAGGGTGCGTAGGCTGCACGGAAAGTTGGGTGTGAAAGCCC
TCAGCTCAACTGAGGAATTGCATCCAAAACTGCCGTGCTTGAGGGAGACAGAGGTGAGCGGAACTCAAGGTGGAGCGGTG
AAATGCGTTGATATCTTGAGGAACACCGGTGGCGAAGGCGGCTCACTGGGTCTCTTCTGACGCTGAGGCACGAAAGCTAA
GGTAGCAAACGGG
>MED9552|size:4007
TACGGAGGGTCCGAGCGTTATCCGGAATCATTGGGTTTAAAGGGTCCGCAGGCGGTCAATTAAGTCAGAGGTGAAATACC
ATAGCTCAACTATGGAACTGCCTTTGATACTGGTTGACTTGAGTCATATGGAAGTAGATAGAATGTGTAGTGTAGCGGTG
AAATGCATAGATATTACACAGAATACCGATTGCGAAGGCAGTCTACTACGTATGTACTGACGCTGAGGGACGAAAGCGTG
GGGAGCGAACAGG
>MED1377|size:2951
TACGTAGGTCCCAAGCGTTATCCGGATTTACTGGGCGTAAAGGGTCCGTAGCCTGATATATAAGTCTATTTTCAAATACT
TGGGCTCAACCGAAGGAAGGGAATAGATACTGTATATCTAGAAGTTATTGGGGGTTAATGGAATTTCCGGTGGAGCGGTG
AAATGTGTTGATATCGGAAAGAATGCCGAAAGCGAAAGCAGTTAACTACAATAAACTTGACGGTCAGGGACGAAAGCTTG
GGGAGCGAACAGG
>MED147|size:2525
TACGTACTGTGCGAACGTTATTCGGAATCACTGGGCTTAAAGGGTGCGTAGGCGGTTATTTAAGTAGGATGTGAAATCTC
CCGGCTCAACCGGGGAACTGCGTTCTAAACTGGGTAACTTGAGTAAGATAGAGGTGTGCGGAACTTCCGGTGGAGCGGTG
AAATGTGTTGATATCGGAGGGAACACCGTTGGCGAAAGCGGCACACTGGGTCTTAACTGACGCTGAGGCACGAAAGCCAG
GGGAGCAAACGGG
>MED119|size:1503
TACGAGGGGTGCTAGCGTTGTCCGGAATAACTGGGCGTAAAGGGTCCGTAGGCGTTTTGCCAAGTTGATCGTTAAAGCCA
CCGGCTCAACCGGTGATCTGCGATCAAAACTGGCAGAATAGAATATGTGAGGGGAATGTGGAATTCCTGGTGTAGCGGTG
ACATGCGTAGATATCAGGAGGAACACCAATGGCGAAGGCAGCATTCTGGCACAATATTGACGCTGAGGGACGAAAGCGTG
GGGAGCGAACAGG
>MED7074|size:3892
TACGTAGGGGGCAAGCGTTATCCGGAATCACTGGGCGTAAAGGGTGCGTAGGCGGGAAATCAAGTCAGGGGTGAAAGGCA
GTGGCTCAACCATTGTAAGCCTTTGAAACTGATTTTCTTGAGTACAGGAGGGGAAAGTGGAATTCCTAGTGTAGAGGTAA
AATTCGTAGATATTAGGAGGAACACCGGAGGCGAAGGCGACTTTCTGGACTGTAACTGACGCTGAGGCACGAAGGCGTGG
GGAGCAAACAGG-
>MED1947|size:3777
TACGTATGGGGCAAGCGTTGTCCGGAATTATTGGGCGTAAAGGGTACGTAGGCGGTTATTTAAGTCCTAATTAAAAGGCA
GTGGCTCAACCATTGTAAGGTTAGGATACTGAATAACTTGAGTAGATGAGGGGAAAGTGGAATTCCATGTGTAGCGGTGA
AATGCGTAGATATATGGAGGAACACCTGTGGCGAAGGCGACTTTCTGGAATCTAACTGACGCTGAGGTACGAAGGCGTGG
GGAGCAAACAGG-
>MED6683|size:3742
AACCAGCACCTCAAGTGGTCAGGATGATTATTGGGCCTAAAGCATCCGTAGCCGGCTCTGTAAGTTTTCGGTTAAATCTG
TACGCTTAACGTACAGGCTGCCGGGAATACTGCAGAGCTAGGGAGTGGGAGAGGTAGACGGTACTCGGTAGGAAGTGGTA
AAATGCTTTGATCTATCGATGACCACCTGTGGCGAAGGCGGTCTACCAGAACACGTCCGACGGTGAGGGATGAAAGCTGG
GGGAGCAAACCGG
>MED7855|size:2634
TACGGAGGATCCAAGCGTTATCCGGAATCATTGGGTTTAAAGGGTCCGCAGGCGGTCTTTTAAGTCAGAGGTGAAATCCT
ATCGCTCAACGATAGAACTGCCTTTGATACTGAAAGACTTGAGTTATTGTGAAGTGGTTAGAATATGTAGTGTAGCGGTG
AAATGCATAGATATTACATAGAATACCGATTGCGAAGGCAGATCACTAACAATACACTGACGCTGAGGGACGAAAGCGTG
GGTAGCGAACAGG
>MED5116|size:3881
TACGGAGGGTGCGAGCGTTAATCGGAATTACTGGGCGTAAAGCGTACGCAGGCGGTTTGTTAAGCGAGATGTGAAAGCCC
CGGGCTCAACCTGGGAACTGCATTTCGAACTGGCAAACTAGAGTGTGATAGAGGGTGGTAGAATTTCAGGTGTAGCGGTG
AAATGCGTAGAGATCTGAAGGAATACCGATGGCGAAGGCAGCCACCTGGGTCAACACTGACGCTCATGTACGAAAGCGTG
GGGAGCAAACGGG
>MED9284|size:3809
TACGTAGGTGGCAAGCGTTGTCCGGATTTACTGGGCGTAAAGGGAGCGTAGGTGGATATTTAAGTGGGATGTGAAATACT
CGGGCTTAACCTGGGTGCTGCATTCCAAACTGGATATCTAGAGTGCAGGAGAGGAAAGTAGAATTCCTAGTGTAGCGGTG
AAATGCGTAGAGATTAGGAAGAATACCAGTGGCGAAGGCGACTTTCTGGACTGTAACTGACACTGAGGCTCGAAAGCGTG
GGGAGCAAACAGG
>MED993|size:3846
TACGGAGGGTGCAAGCGTTATCCGGAATTATTGGGCGTAAAGCGTCTGTAGGTGGCTTAGTAAGTCTACTGTTAAATACT
AGGGCTTAACTCTGGAACGGCAGTGGAAACTACTAGGCTTGAGTACGGTAGAAGTAAAGGGAATTCCCAGTGTAGCGGTG
AAATGCGTAGATATTGGGAAGAACACCAACGGCGAAAGCACTTTACTAGGCCGACACTGACACTAAGAGACGAAAGCTAG
GGTAGCGAACGGG
>MED5155|size:2414
TACGGAGGGTGCAAGCGTTATCCGGATTTACTGGGTTTAAAGGGTGCGCAGGCGGTAATGTAAGTCAGTGGTGAAAGCTT
CCAGCTCAACTGGAAAACTGCCATTGATACTGCAATACTTGAATTTGGGAGAGGTAGGCGGAATACATCATGTAGCGGTG
AAATGCTTAGATATGATGTAGAACACCGATTGCGAAGGCAGCTTACTAGACCAATATTGACGCTCATGCACGAAAGCGTG
GGGAGCAAACAGG
>MED5873|size:2749
TACGAAGGGTGCAAGCGTTAATCGGAATTACTGGGCGTAAAGCGCGCGTAGGTGGTTCAGCAAGTTGGATGTGAAATCCC
CGGGCTCAACCTGGGAACTGCATCCAAAACTACTGAGCTAGAGTACGGTAGAGGGTGGTGGAATTTCCTGTGTAGCGGTG
AAATGCGTAGATATAGGAAGGAACACCAGTGGCGAAGGCGACCACCTGGACTGATACTGACACTGAGGTGCGAAAGCGTG
GGGAGCAAACAGG
>MED8565|size:3772
TACGTAGGGGGCAAGCGTTATCCGGAATTACTGGGTGTAAAGGGTGCGTAGGCGGCAAAGTAAGTCAGATGTGAAACTCC
TGAGCTCAACTCAGGACATGCATTTGAAACTATTTTGCTAGAATACAGGAGAGGTAAGTGGAATTCCTAGTGTAGCGGTG
AAATGCGTAGATATTAGGAAGAACACCGGTGGCGAAGGCGACTTACTGGACTGTGATTGACGCTGAGGCACGAAAGCGTG
GGGAGCGAACAGG
>MED4070|size:3093
TACATATGGGGCGAGCGTTATCCGGATTTATTGGGTGTAAAGGGTGCGTAGGCGGGAAAATAAGTTAGTTGTGAAATCCC
ACAGCTCAACTGTGGAATTGCAACTAAAACTGTTTTTCTTGAGTGTTGGAGGGGAGAATGGAATTCCTAGTGTAGCGGTG
AAATGCGTAGAGATTAGGAGGAACACCAGTGGCGAAGGCGATTCTCTGGACAACAACTGACGCTAAGGCACGAAAGTGTG
GGTAGCAAACAGG
>MED2065|size:3779
TACAGAGGGTGCGAGCGTTAATCGGAATTACTGGGCGTAAAGCGAGCGTAGGTGGTTTAAAAAGTCAGATGTGAAATCCC
CGGGCTTAACCTGGGAACTGCATCTGAAACTGTTAAACTAGAGTAGGTGAGAGGAGAGTAGAATTTCAGGTGTAGCGGTG
AAATGCGTAGATATCTGAAGGAATACCGATGGCGAAGGCAGCTCTCTGGCATCATACTGACACTGAGGTTCGAAAGCGTG
GGTAGCAAACAGG
>MED9212|size:3804
TACGGAGGGTGCGAACGTTAATCGGAATTACTGGGCGTAAAGCGCGCGTAGGTGGTTTATTAAGTGGGATGTGAAAGCCC
CGGGCTTAACCTGGGAACTGCATTCCAAACTGATGAACTAGAGTACGATAGAGGGGGGTAGAATTCAGAGTGTAGCGGTG
AAATGCGTAGATATTCTGAGGAATACCGGTGGCGAAGGCGGCCCCCTGGATTGATACTGACACTGAGGTGCGAAAGCGTG
GGGAGCAAACAGG
>MED5050|size:3118
TACGGAGGGTGCAAGCGTTAATCGGAATTACTGGGCGTAAAGCGCGCGTAGGCGGCTCTTTAAGTCGGATGTGAAAGCCC
CGGGCTCAACCTGGGAACTGCATCCGATACTGGGGAGCTAGAGTGTAGGAGAGGGAGGTAGAATTCCATGTGTAGCAGTG
AAATGCGTAGATATGTGGAGGAATACCAGTGGCGAAGGCGGCCTCCTGGCTTAACACTGACGCTGAGGTGCGAAAGCGTG
GGGAGCAAACGGG
>MED1188|size:3657
CACGTAAGGGGCAAGCGTTGTTCGGAATTATTGGGCGTAAAGGGTGCGCAGGCGGATGTCCAAGTCTGATGTAAAAGGTG
TGAGCTCAACTCGCACAGGCGTTGGAAACTGGATATCTGGAATGGTTGAGGGGAAACTGGAATTCCTAGTGTAGAGGTAA
AATTTGTAGATATTAGGAAGAACACCGGAGGCGAAGGCGAGTTTCTGGCAACCAATTGACGCTGAGGCACGAAAGCGTGG
GGAGCGAACAGG-
>MED1379|size:3176
AACCAGCACCTCAAGTGGTCAGGATGATTATTGGGCCTAAAGCATCCGTAGCCTGTTCTGTAAGTTTTCGGTTAAATCTA
TGCGCTCAACGTATAGGCTGCCGAAAATACTGCAGAACTAGGGAGTGGGAGAGGTAGACGGTACTCGGTAGGAAGGGGTA
AAATCCTTTGATCTATTGATGACCACCTGTGGCGAAGGCGGTCTACCAGAACACGTTCGACGGTGAGGGATGAAAGCTGG
GGGAGCAAACCGG
>MED7482|size:3695
TACGGAGGGTCCGAGCGTTATCCGGATTTATTGGGTTTAAAGGGTGCGTAGGCGGGTTAATAAGTCAGTGGTGAAAGTCT
GTTGCTCAACGATAGAATTGCCATTGAAACTGTTAGTCTTGAATGTAGTAGAAGTAGGCGGAATATATTGTGTAGCGGTG
AAATGCATAGATACGATATAGAACACCAATTGCGAAGGCAGCTTACTATGCTATTATTGACGCTGATGCACGAAAGCGTG
GGTAGCGAACAGG
>MED8754|size:3648
TACGGAGGGTGCAAGCGTTAATCGGAATTACTGGGCGTAAAGCGCGCGTAGGCGGATAATTAAGTCAGATGTGAAAGCCC
CGGGCTTAACCTGGGAACTGCATTTGATACTGGTTATCTTGAGTATGGTAGAGGTAAGCGGAATTTCCAGTGTAGCAGTG
AAATGCGTAGAGATTGGAAGGAATATCGATGGCGAAGGCAGCTTACTGGGCCAATACTGACGCTGAGGTGCGAAAGCGTG
GGTAGCGAACGGG
>MED8984|size:3726
TACGTAGGGTGCAAGCGTTAATCGGAATTACTGGGCGTAAAGCGTGCGCAGGCAGTTTTATAAGTCAGATGTGAAATCCC
CGAGCTCAACTTGGGAACTGCGTTTGAAACTATAAGACTAGAGTGTGTCAGAGGGGGGTAGAATTCCAAGTGTAGCAGTG
AAATGCGTAGAGATTTGGAGGAATACCAATGGCGAAGGCAGCCCCCTGGGATAACACTGACGCTCATGCACGAAAGCGTG
GGGAGCAAACAGG
>MED161|size:3372
TACGAACTGCGCGAACGTTATTCGGAATCACTGGGCTTAAAGGGTGCGTAGGCGGCCTGTTAAGTAGGGTGTGAAATTTG
TCGGCTCAACCGGCAAACTGCATTCTAAACTGGCAGGCTTGAGTGAGTCAGGGGTGTGCGGAACTTCCGGTGGAGCGGTG
AAATGCGTTGATATCGGAAGGAACGCCGGTGGCGAAAGCGGCACACTGGGGCTTTTCTGACGCTGAGGCACGAAAGCTAG
GGGAGCGAACAGG
>MED8396|size:3636
TACGTATGGGGCAAGCGTTGTCCGGAATTATTGGGCGTAAAGGGTACGTAGGCGGTTATTTAAGTCCTAATTAAAAGGCA
TTGGCTCAACCAATGTAAGGTTAGGATACTGGATAACTTGAGTAGATGAGGGGAAAGTGGAATTCCATGTGTAGCGGTGA
AATGCGTAGATATATGGAGGAACACCTGTGGCGAAGGCGACTTTCTGGAATCTAACTGACGCTGAGGTACGAAGGCGTGG
GGAGCAAACAGG-
>MED8427|size:3627
TACGGAAGGTGCAAGCGTTAATCGGAATTACTGGGCGTAAAGCGCGCGTAGGTGGTTTGTTAAGTTGGATGTGAAAGCCC
TGGGCTTAACCTAGGAACTGCATCCAAAACTAACTCACTAGAGTACGATAGAGGGAGGTAGAATTCATAGTGTAGCGGTG
GAATGCGTAGATATTATGAAGAATACCAGTGGCGAAGGCGGCCTCCTGGATCTGTACTGACACTGAGGTGCGAAAGCGTG
GGTAGCGAACAGG
>MED7410|size:3570
TACGTATGTCGCAAGCGTTATCCGGAATTATTGGGCTTAAAGGGCATCTAGGCGGCATAGCAAGTTGAAGGTGAAAAGCT
GTGGCTCAACCATGGTCTTGCCTACAAAACTGCTAAGCTAGAGTACTGGAGAAGTGGGTGGAACTACACGAGTAGAGGTG
AAATTCGTAGATATGTGTAGGAATGCCGATGATGAAGATAACTCACTGGACAGAGACTGACGCTGAAGTGCGAAAGCTAG
GGGAGCAAACAGG
>MED8730|size:3366
TACGGAGGGTGCGAGCGTTAATCGGAATTACTGGGCGTAAAGCGCGCGTAGGCGGATTAGTAAGTCAGATGTGAAAGCCC
CGGGCTTAACCTGGGAACTGCATTTGATACTGTTAATCTTGAGTATGGTAGAGGTAAGCGGAATTTCCAGTGTAGCAGTG
AAATGCGTAGAGATTGGAAGGAATATCGATGGCGAAGGCAGCTTACTGGGCCAATACTGACGCTGAGGTGCGAAAGCGTG
GGTAGCGAACGGG
>MED6386|size:3529
TACATATGGGGCGAGCGTTATCCGGATTTATTGGGTGTAAAGAGTGCGTAGGTGGGAAATAAAGTTGGTTGTGAAATCCC
TCGGCTTAACCGAGGAACTGCGACCAAAACTTATTTTCTTGAGTATTGGAGGGGAAAGTGGAATTCCTAGTGTAGCGGTG
AAATGCGTAGATATTAGGAGGAACACCAGAGGCGAAGGCGACTTTCTGGACAATAACTGACACTGAGGCACGAAAGCGTG
GGTAGCAAACAGG
>MED5797|size:3511
TACGGAGGATGCGAGCGTTATCCGGATTTATTGGGTTTAAAGGGTGCGTAGGTGGTCAGATAAGTCAGCGGTGAAATCTT
CGAGCTCAACTCGGAAACTGCCGTTGAAACTGTTTGACTTGAGTGCAGATGAGGTAGGCGGAATGCGTGGTGTAGCGGTG
AAATGCATAGATATCACGCAGAACTCCAATTGCGAAGGCAGCTTACTAAGGTGCAACTGACACTGAAGCACGAAAGCGTG
GGTATCAAACAGG
>MED685|size:3561
TACGGAGGGTCCAAGCGTTATCCGGAATCATTGGGTTTAAAGGGTTCGCAGGCGGTTTATTAAGTCAGTGGTGAAAGCCT
ACAGCTCAACTGTAGAACTGCCATTGATACTGATAGACTTGAATTTAGTTGAAGTAGGCGGAATGTGTAGTGTAGCGGTG
AAATGCTTAGATATTACACAGAACACCGATAGCGAAGGCAGCTTACTAAACTACGATTGACGCTCATGAACGAAAGCGTG
GGGAGCGAACAGG
>MED7911|size:3531
TACGGAGGGTGCAAGCGTTATCCGGAATCATTGGGTTTAAAGGGTCCGTAGGCGGGCTAATAAGTCAGAGGTGAAATCCC
ACAGCTTAACTGTGGCACTGCCTTTGATACTGTTAGTCTTGAGTCATTTGGAAGTAGATAGAATGTGTAGTGTAGCGGTG
AAATGCATAGATATTACACAGAATACCGATTGCGAAGGCAGTCTACTACGAATGTACTGACGCTGATGGACGAAAGCGTG
GGTAGCGAACAGG
>MED4958|size:3482
TACAGAGGGTGCGAGCGTTAATCGGAATTACTGGGCGTAAAGCGAGTGTAGGTGGCTCATTAAGTCACATGTGAAATCCC
CGGGCTTAACCTGGGAACTGCATGTGATACTGGTGGTGCTAGAATATGTGAGAGGGAAGTAGAATTCCAGGTGTAGCGGT
GAAATGCGTAGAGATCTGGAGGAATACCGATGGCGAAGGCAGCTTCCTGGCATAATATTGACACTGAGATTCGAAAGCGT
GGGTAGCAAACAGG-
>MED110|size:2125
TACGGAGGGTGCAAGCGTTATCCGGAATCACTGGGTTTAAAGGGTGCGTAGGCGGATAAATAAGTCAGAGGTGAAAGCTT
TCCGCTTAACGGGAAAATTGCCTTTGAAACTGTTTATCTTGAATTATGTTGAGGTTAGCGGAATGTGACATGTAGCGGTG
AAATGCATAGATATGTCATAGAACACCAATTGCGAAGGCAGCTAGCTAGGCATATATTGACGCTGAGGCACGAAAGCGTG
GGGAGCGAACAGG
>MED9019|size:3175
TACGTAGGGTGCGAGCGTTAATCGGAATTACTGGGCGTAAAGCGAGCGCAGACGGTTACTTAAGCAGGATGTGAAATCCC
CGGGCTCAACCTGGGAACTGCGTTCTGAACTGGGTGACTAGAGTGTGTCAGAGGGAGGTAGAATTCCACGTGTAGCAGTG
AAATGCGTAGAGATGTGGAGGAATACCGATGGCGAAGGCAGCCTCCTGGGATAACACTGACGTTCATGCTCGAAAGCGTG
GGTAGCAAACAGG
>MED128|size:2102
TACGTAGGGAGCGAGCGTTATCCGGATTTATTGGGTGTAAAGCGTATGTAGGCGGTTTTGTAAGTCTGAGGTTAAAGTCT
GGAGCTCAACTCCAGTTCGCCTTGGAAACTGCATTACTTGAGTCTGGTAGAGGCAAATGGAATTTCTAGTGTAGCGGTGA
AATGCGTAGATATTAGAAGGAACACCAGTGGCGAAGGCGATTTGCTGGGCCAGTACTGACGCTGAGATACGAAAGCGTGG
GGAGCAAATAGG-
>MED1078|size:3381
TACGGAGGGTGCAAGCGTTAATCGGAATTACTGGGCGTAAAGCGCGCGTAGGCGGATTTATAAGTCAGATGTGAAAGCCC
TGGGCTTAACCTAGGAACTGCATTTGATACTGTTAATCTTGAGTATGGTAGAGGTAAGCGGAATTTCCAGTGTAGCAGTG
AAATGCGTAGAGATTGGAAGGAATATCGATGGCGAAGGCAGCTTACTGGGCCAATACTGACGCTGAGGTGCGAAAGCGTG
GGTAGCGAACGGG
>MED176|size:2754
TACGTAGGGGGCGAGCGTTGTCCGGAATCACTGGGCGTAAAGGGTTCGCAGGCGGAAAAGCAAGTCAGGTGTGAAAGGCG
GGGGCTTAACCCCCGTAAGCATCTGAAACTGTTTTTCTTGAGATGTGGAGAGGTAAGTGGAATTCCTAGTGTAGCGGTGA
AATGCGTAGATATTAGGAGGAATACCGGTGGCGAAGGCGACTTACTGGACACAAACTGACGCTGAGGAACGAAAGCGTGG
GGAGCAAACAGG-
>MED802|size:3176
TACGAAGGGACCTAGCGTAGTTCGGAATTACTGGGCTTAAAGAGTTCGTAGGTGGTTGAAAAAGTTGGTGGTGAAATCCC
AGAGCTTAACTCTGGAACTGCCATCAAAACTTTTCAGCTAGAGTATGATAGAGGAAAGCAGAATTTCTAGTGTAGAGGTG
AAATTCGTAGATATTAGAAAGAATACCAACTGCGAAGGCAGCTTTCTGGATCATTACTGACACTGAGGAACGAAAGCATG
GGTAGCGAAGAGG
>MED7978|size:1457
TACGGAGGGTGCAAGCGTTATCCGGAATCATTGGGTTTAAAGGGTCCGCAGGCGGTCAATTAAGTCAGAGGTGAAATCCC
ATCGCTTAACGATGGAACTGCCTTTGATACTGGTTGACTTGAGTCATATGGAAGTAGATAGAATAAGTAGTGTAGCGGTG
AAATGCATAGAGATTACTTAGAATACCGATTGCGAAGGCAGTCTACTACGTATGTACTGACGCTCATGGACGAAAGCGTG
GGGAGCGAACAGG
>MED4441|size:3280
TACGAAGGGGGCTAGCGTTGTTCGGAATCACTGGGCGTAAAGCGTATGTAGGCGGATCAAAAAGTTAGATGTGAAATCCC
TGGGCTCAACCCAGGAACTGCATTTAAAACTAGTGATCTAGAATTTGGTAGGGGCCAGTAGAATTTCCAGTGTAGAGGTG
AAATTCGTAGATATTGGAAAGAATACCAGTGGCGAAGGCGACTGGCTGGGCCATTTTTGACGCTGAGATACGAAAGCGTG
GGTAGCAAACAGG
>MED8827|size:3310
TACGGAGGGTGCAAGCGTTAATCGGAATTACTGGGCGTAAAGCGTGCGTAGGCGGTTTATTAAGTCAGATGTGAAAGCCC
CGGGCTTAACCTGGGAACTGCATTTGAAACTGGTCAACTAGAGTATGGTAGAGGAAAGTGGAATTTCTGGTGTAGCGGTG
AAATGCGTAGATATCAGAAGGAACATCAATGGCGAAGGCAACTTTCTGGACCAATACTGACGCTGAGGTACGAAAGCGTG
GGTAGCAAACAGG
>MED8304|size:3233
TACGGAGGGGGTTAGCGTTGTTCGGAATTACTGGGCGTAAAGCGTACGTAGGCGGATTAGTCAGTCAGAGGTGAAATCCC
AGGGCTCAACCCTGGAACTGCCTTTGATACTGCTAGTCTTGAGTTCGAGAGAGGTGAGTGGAATTCCAAGTGTAGAGGTG
AAATTCGTAGATATTTGGAGGAACACCAGTGGCGAAGGCGGCTCACTGGCTCGATACTGACGCTGAGGTACGAAAGTGTG
GGGAGCAAACAGG
>MED8397|size:3283
TACGTATGGGGCAAGCGTTGTCCGGAATTATTGGGCGTAAAGGGTACGTAGGCGGTTATTTAAGTCCTAATTAAAAGGCA
TTGGCTCAACCAATGTAAGGTTAGGATACTGAATAACTTGAGTAGATGAGGGGAAAGTGGAATTCCATGTGTAGCGGTGA
AATGCGTAGATATATGGAGGAACACCTGTGGCGAAGGCGACTTTCTGGAATCTAACTGACGCTGAGGTACGAAGGCGTGG
GGAGCAAACAGG-
>MED6973|size:3245
TACGGAGGATGCAAGCGTTATCCGGAATCATTGGGTTTAAAGGGTCCGTAGGCGGATAAGTAAGTCAGTGGTGAAAGTTT
GTGGCTTAACCATAAAATTGCCATTGATACTGCTTATCTTGAGATATTGTGAAGTGGTTAGAATGAGTAGTGTAGCGGTG
AAATGCATAGATATTACTCAGAATACCGATTGCGAAGGCAGATCACTAACAATTATCTGACGCTGAGGGACGAAAGCGTA
GGTAGCGAACAGG
>MED757|size:3199
TACGTAGGGTGCAAGCGTTAATCGGAATTACTGGGCGTAAAGGGTACGCAGGCGGCATGGCAAGAAGGATGTGAAATCCC
AGGGCTCAACCTTGGAACTGCATTCTTAACTGCCAAGCTAGAGTAGGTCAGAGGGGGGTAGAATTCCACGTGTAGCAGTG
AAATGCGTAGAGATGTGGAGGAATACCGATGGCGAAGGCAGCCCCCTGGGATCATACTGACGCTCATGTACGAAAGCGTG
GGGAGCAAACAGG
>MED6989|size:3214
TACGGAGGATCCAAGCGTTATCCGGAATCATTGGGTTTAAAGGGTCCGTAGGTGGATAATTAAGTCAGAGGTGAAATCCT
GCAGCTCAACTGTAGAATTGCCTTTGATACTGGTTATCTTGAATTATTATGAAGTAGTTAGAATATGTAGTGTAGCGGTG
AAATGCATAGATATTACATAGAATACCAATTGCGAAGGCAGATTACTAATAATATATTGACACTGATGGACGAAAGCGTG
GGGAGCGAACAGG
>MED9563|size:3040
TACGGAGGGTGCAAGCGTTATCCGGAATCATTGGGTTTAAAGGGTCCGCAGGCGGTTGATTAAGTCAGAGGTGAAATCCC
ATAGCTTAACTATGGAACTGCCTTTGATACTGGTTGACTTGAGTTATATGGAAGTGGATAGAATAAGTAGTGTAGCGGTG
AAATGCATAGATATTACTTAGAATACCGATTGCGAAGGCAGTCCACTACGTATATACTGACGCTCATGGACGAAAGCGTG
GGGAGCGAACAGG
>MED8072|size:3079
TACGTAGGGTGCAAGCGTTATCCGGAATCACTGGGCGTAAAGGGTGCGTAGGCGGTAAAGCAAGTCAGAAGTGAAAGGCA
ATAGCTCAACTATTGTAAGCTTTTGAAACTGTTTTACTTGAATTCAGGAGAGGTAAGCGGAATTCCTAGTGTAGCGGTGA
AATGCGTAGATATTAGGAGGAACACCGGTGGCGAAGGCGGCTTACTGGACTGAGATTGACGCTGATGCACGAAAGCGTGG
GGAGCGAACAGG-
>MED2790|size:2328
TACGTAGGGGGCAAGCGTTATCCGGATTTACTGGGTGTAAAGGGAGCGTAGACGGTTAAGTAAGTCTGAAGTGAAAGCCC
GGGGCTCAACCCCGGGACTGCTTTGGAAACTATTTAACTAGAGTGTCGGAGAGGTAAGCGGAATTCCTAGTGTAGCGGTG
AAATGCGTAGATATTAGGAGGAACACCAGCGGCGAAGGCGGCTTACTGGACGATAACTGACGTTAAGGCTCGAAGGCGTG
GGTAGCAAACAGG
>MED4506|size:3072
TACGTAGGGCGCAAGCGTTGTCCGGAATTATTGGGCGTAAAGAGCTCGTAGGCGGTTTGTCGCGTCTGCTGTGAAAATCC
GAGGCTCAACCTCGGACCTGCAGTGGGTACGGGCAAACTAGAGTGCGGTAGGGGAGATTGGAATTCCTGGTGTAGCGGTG
GAATGCGCAGATATCAGGAGGAACACCAATGGCGAAGGCAGATCTCTGGGCCGTAACTGACGCTGAGGAGCGAAAGCGTG
GGGAGCGAACAGG
>MED7669|size:3056
TACGGAGGGTGCGAGCGTTAATCGGAATAACTGGGCGTAAAGGGCACGCAGGCGGTTGTCTAAGTGAGATGTGAAAGCCC
CGAGCTTAACTTGGGAATTGCATTTCAGACTGGGCAACTAGAGTCCTCTAGGGAGGGGTAGAATTCCACGTGTAGCGGTG
AAATGCGTAGAGATGTGGAGGAATACCGAAGGCGAAGGCAGCCCCTTGGAGAGAGACTGACGCTGAGGTGCGAAAGCGTG
GGTAGCAAACAGG
>MED8449|size:3082
TACGTAGGGTGCAAGCGTTGTCCGGAATTATTGGGCGTAAAGAGCTCGTAGGCGGTTTGTCGCGTCTGCTGTGAAATTTC
GAGGCTCAACCTCGAACTTGCAGTGGGTACGGGCAGGCTAGAGTGCAGTAGGGGAGATGGGAATTCCTGGTGTAGCGGTG
GAATGCGCAGATATCAGGAGGAACACCAATGGCGAAGGCACATCTCTGGGCTGTAACTGACGCTGAGGAGCGAAAGCGTG
GGGAGCGAACAGG
>MED9586|size:3034
TACGGAGGGTGCAAGCGTTATCCGGAATCATTGGGTTTAAAGGGTCCGCAGGCGGTTAATTAAGTCAGAGGTGAAATCTC
ACAGCTTAACTGTGAAACTGCCTTTGATACTGGTTGACTTGAGTTATATGGAAGTAGATAGAATAAGTAGTGTAGCGGTG
AAATGCTTAGATATTACTTAGAATACCGATTGCGAAGGCAGTCTACTACGTATATACTGACGCTCATGGACGAAAGCGTG
GGGAGCGAACAGG
>MED4786|size:2980
GACGGGGGGGGCAAGTGTTCTTCGGAATGACTGGGCGTAAAGGGCACGTAGGCGGTGAATCGGGTTGAAAGTGAAAGTCG
CCAAAAACTGGCGGAATGCTCTCGAAACCAATTCACTTGAGTGAGACAGAGGAGAGTGGAATTTCGTGTGTAGGGGTGAA
ATCCGGAGATCTACGAAGGAACGCCAAAAGCGAAGGCAGCTCTCTGGGTCCCTACCGACGCTGGGGTGCGAAAGCATGGG
GAGCGAACAGG
>MED9112|size:3024
TACGGAGGATGCGAGCGTTATCCGGATTTATTGGGTTTAAAGGGTGCGTAGGTGGTCTGATAAGTCAGCGGTGAAATCTC
CGAGCTCAACTCGGAAACTGCCGTTGAAACTGTTAGACTTGAGTGTAGATGAGGTAGGCGGAATGCGTGGTGTAGCGGTG
AAATGCATAGATATCACGCAGAACTCCGATTGCGAAGGCAGCTTACTAAGGTACGACTGACACTGAAGCACGAAAGCGTG
GGTATCAAACAGG
>MED4186|size:2974
TACGGAGGGGGTTAGCGTTGTTCGGAATTACTGGGCGTAAAGCGCACGTAGGCGGACTTTTAAGTTAGAGGTGAAATCCC
AGGGCTCAACCCTGGAACTGCCTTTAATACTGGAAGTCTTGAGTTCGAGAGAGGTAAGTGGAATTCCAAGTGTAGAGGTG
AAATTCGTAGATATTTGGAGGAACACCAGTGGCGAAGGCGGCTTACTGGCTCGATACTGACGCTGAGGTGCGAAAGCGTG
GGGAGCAAACAGG
>MED2691|size:1333
TACGGAGGGGGCAAGCGTTGTTCGGAATTATTGGGCGTAAAGCGTATGTAGGCGGCTAAGCAAGTCAGGCGTGCAAGCCC
GTGGCTCAACCACGGAATTGCGTTTGAAACTGCTTAGCTTGAGTACAGGAGAGGAAAGCGGAATTCCCAGTGTAGCGGTG
AAATGCATTGATATTGGGAAGAACATCTGTGGCGAAGGCGGCTTTCTGGTCTGTTACTGACGCTGAGATACGAAAGCCAG
GGGAGCGAACGGG
>MED4639|size:2980
TACGTAGGGGGCAAGCGTTATCCGGAATTACTGGGTGTAAAGGGTGCGTAGGCGGCAAGATAAGTCAGATGTGAAACTCC
TGAGCTCAACTCAGGACATGCATTTGAAACTATATTGCTAGAATACAGGAGAGGTAAGTGGAATTCCTAGTGTAGCGGTG
AAATGCGTAGATATTAGGAAGAACACCGGTGGCGAAGGCGACTTACTGGACTGTTATTGACGCTGAGGCACGAAAGCGTG
GGGAGCGAACAGG
>MED91|size:2818
TACGTAGGGTGCGAGCGTTAATCGGAATTACTGGGCGTAAAGGGTCCGCAGGTTGTTTTGTAAGTCAGATGTGAAAGCCC
CGGGCTTAACCTGGGAACTGCGTCTGAAACTACAAGGCTAGAGTATGGCAGAGGGGGGTGGAATTCCGCGTGTAGCAGTG
AAATGCGTAGATATGTGGAGGAACACCGATGGCGAAGGCAGCCCCCTGGGTCAATACTGACGCTGAGGGACGAAAGCATG
GGGAGCAAACAGG
>MED9078|size:2944
TACGGAGGATGCGAGCGTTATCCGGATTTATTGGGTTTAAAGGGTGCGTAGGTGGCCCGATAAGTCAGCGGTGAAATCTC
CGAGCTCAACTCGGACACTGCCGTTGAAACTGTCGGGCTTGAGTGTAGATGAGGTAGGCGGAATGCGTGGTGTAGCGGTG
AAATGCATAGATATCACGCAGAACTCCGATTGCGAAGGCAGCTTACTAAGGTACAACTGACACTGAAGCACGAAAGCGTG
GGTATCAAACAGG
>MED5156|size:2908
TACGTAGGGTGCGAGCGTTAATCGGAATTACTGGGCGTAAAGAGTGCGCAGGCGGCTCTCTAAGACAGGTGTGAAATCCC
CGGGCTTAACCTGGGAATGGCGCTTGTGACTGGAGAGCTAGAGTGTGGCAGAGGGGAATGGAATTCCTGGTGTAGCAGTG
AAATGCGTAGATATCAGGAGGAACACCGATGGCGAAGGCAGTTCCCTGGGCCAACACTGACGCTCATGCACGAAAGCGTG
GGGAGCAAACAGG
>MED1066|size:2733
TACGGAGGGTGCAAGCGTTAATCGGAATTACTGGGCGTAAAGCGCGCGTAGGCGGATGATTAAGTCAGATGTGAAAGCCC
TGGGCTCAACCTAGGAATTGCATTTGAAACTGATTATCTTGAGTATGGTAGAGGTAAGCGGAATTTCCAGTGTAGCAGTG
AAATGCGTAGAGATTGGAAGGAATATCGATGGCGAAGGCAGCTTACTGGGCCAATACTGACGCTGAGGTGCGAAAGCGTG
GGTAGCGAACGGG
>MED4328|size:2291
TACGGAGGGTGCAAGCGTTAATCGGAATTACTGGGCGTAAAGCGCGCGTAGGTGGTCTGTTAAGTCGGATGTGAAAGCCC
TGGGCTCAACCTGGGAACTGCATCCGATACTGGCAGACTAGAGTGCGGGAGAGGGAGGTAGAATTCCATGTGTAGCGGTG
AAATGCGTAGATATGTGGAGGAATACCAGTGGCGAAGGCGGCCTCCTGGCTCGACACTGACACTGAGGTGCGAAAGCGTG
GGGAGCAAACAGG
>MED6704|size:2909
AACCAGCACCTCAAGTGGTCAGGATGATTATTGGGCCTAAAGCATCCGTAGCCGGCTCTGTAAGTTTTCGGTTAAATCTG
TACGCTTAACGTACAGGCTGCCGGGAATACTGCAAAGCTAGGGAGTGGGAGAAGTAGACGGTACTCGGTAGGAAGTGGTA
AAATGCTTTGATCTATCGATGACCACCTGTGGCGAAGGCGGTCTACTAGAACACGTCCGACGGTGAGGGATGAAAGCTGG
GGGAGCAAACCGG
>MED5153|size:1640
TACGGAGGTCCCAAGCGTTGTTCGGATTTACTGGGCGTAAAGGGTGCGTAGGTGGCCAGGAAAGTTTGATGTGAAAGCTC
CGAGCTCAACTCGGAAAATGCATTGAATACTACTTGGCTTGAGGATCGGAGGGGAGACTGGAATTCTCGGTGTAGCAGTG
AAATGCGTAGATATCGAGAGGAACACCAGTGGCGAAGGCGAGTCTCTGGACGATTCCTGACACTGAGGCACGAAAGCTAG
GGGAGCAAACAGG
>MED7982|size:2870
TACGGAGGGTCCGAGCGTTATCCGGAATCATTGGGTTTAAAGGGTCCGCAGGCGGTCAATTAAGTCAGAGGTGAAATCCC
ATAGCTTAACTATGGAACTGCCTTTGATACTGGTTGACTTGAGTCATATGGAAGTAGATAGAATGTGTAGTGTAGCGGTG
AAATGCATAGATATTACACAGAATACCGATTGCGAAGGCAGTCTACTACGTATGTACTGACGCTGAGGGACGAAAGCGTG
GGGAGCGAACAGG
>MED6709|size:2894
AACCAGCACCTCAAGTGGTCAGGATGATTATTGGGCCTAAAGCATCCGTAGCCGGCTCTGTAAGTTTTCGGTTAAATCTG
TACGCTCAACGTACAGGCTGCCGGGAATACTGCAAAGCTAGGGAGTGGGAGAAGTAGACGGTACTCGGTAGGAAGTGGTA
AAATGCTTTGATCTATCGATGACCACCTGTGGCGAAGGCGGTCTACTAGAACACGTCCGACGGTGAGGGATGAAAGCTGG
GGGAGCAAACCGG
>MED1668|size:2761
TACGTAGGTGGCAAGCGTTGTCCGGAATTATTGGGCGTAAAGCGCGCGCAGGCGGATCAGTCAGTCTGTCTTAAAAGTTC
GGGGCTTAACCCCGTGATGGGATGGAAACTGCTGATCTAGAGTATCGGAGAGGAAAGTGGAATTCCTAGTGTAGCGGTGA
AATGCGTAGATATTAGGAAGAACACCAGTGGCGAAGGCGACTTTCTGGACGAAAACTGACGCTGAGGCGCGAAAGCCAGG
GGAGCGAACGGG-
>MED8756|size:2774
TACGGAGGGTGCGAGCGTTAATCGGAATTACTGGGCGTAAAGCGCGCGTAGGCGGAAAGATAAGTCAGATGTGAAAGCCC
CGGGCCTAACCTGGGAACTGCATTTGATACTGTCTTTCTTGAGTATGGTAGAGGTAAGCGGAATTTCCAGTGTAGCAGTG
AAATGCGTAGAGATTGGAAGGAATATCGATGGCGAAGGCAGCTTACTGGGCCAATACTGACGCTGAGGTGCGAAAGCGTG
GGTAGCGAACGGG
>MED153|size:719
TACAGAGAGTGCGAACGTTGTTCGGAATTACTGGGCTTAAAGAGTACGTAGGCGGCATAGCAAGTGTTAGGTGAAATCCC
ACGGCTTACCCGTGGAACTGCCTAGCAAACTGCTGAGCTAGAGTGTGGTAGGGGAGAACAGAACTCATGGTGGAGCGGTG
AAATGCGTAGATATCATGAGGAATACCGGTGGCGAAGGCGGTTCTCTGGTCCACAACTGACGCTGAGGTACGAAAGCTAG
GGTAGCGAACGGG
>MED2625|size:2121
TACGGAGGGGGTTAGCGTTGTTCGGAATTACTGGGCGTAAAGCGCACGTAGGCGGACTGGAAAGTTGGGGGTGAAATCCC
GGGGCTCAACCTCGGAACTGCCTCCAAAACTACTAGTCTAGAGTTCGAGAGAGGTGAGTGGAATTCCGAGTGTAGAGGTG
AAATTCGTAGATATTCGGAGGAACACCAGTGGCGAAGGCGGCTCACTGGCTCGATACTGACGCTGAGGTGCGAAAGTGTG
GGGAGCAAACAGG
>MED6207|size:2787
TACGAAGGGACCTAGCGTAGTTCGGAATTACTGGGCTTAAAGAGCTCGTAGGTGGTTAAAAAAGTTGATGGTGAAATCCC
AAGGCTTAACCTTGGAACTGCCATCAAAACTTTTTAGCTAGAGTGTGATAGAGGTAAGTGGAATTTCTAGTGTAGAGGTG
AAATTCGTAGATATTAGAAAGAACACCAAATGCGAAGGCAACTTACTGGGTCACTACTGACACTGAGGAGCGAAAGCATG
GGTAGCGAAGAGG
>MED4631|size:2706
TACGTAGGGGGCAAGCGTTATCCGGAATTACTGGGTGTAAAGGGTGCGTAGGCGGCAAGATAAGTCAGATGTGAAACTCC
TGAGCTCAACTCAGGACATGCATTTGAAACTATTTTGCTAGAATACAGGAGAGGTAAGTGGAATTCCTAGTGTAGCGGTG
AAATGCGTAGATATTAGGAAGAACACCGGTGGCGAAGGCGACTTACTGGACTGTGATTGACGCTGAGGCACGAAAGCGTG
GGGAGCGAACAGG
>MED132|size:1758
TACGAAGGGACCTAGCGTAGTTCGGAATTACTGGGCGTAAAGAGTATGTAGGCGGCTAGATAAGTTAATTGTGAAAGCCC
AAAGCTTAACTTTGGAACTGCAATTAAAACTATTTAGCTGGAGTATGATAGAGGAAAGCGGAATACATAGTGTAGAGGTG
AAATTCGTAGATATTATGTAGAACACCAGTTGCGAAGGCGGCTTTCTGGATCATTACTGACGCTGAGATACGAAAGTATG
GGTAGCGAAGAGG
>MED7075|size:2682
TACGTATGGTGCAAGCGTTATCCGGAATCACTGGGCGTAAAGGGTGCGTAGGCGGGAAACCAAGCCAGAGGTGAAAGGCA
GTGGCTCAACCATTGTAAGCCTTTGGAACTGGTTTTCTTGAGTGCAGGAGAGGTAAGTGGAATTCCTAGTGTAGAGGTAA
AATTCGTAGATATTAGGAGGAACACCGGTGGCGAAGGCGACTTACTGGACTGTAACTGACGCTGAGGCACGAAGGCGTGG
GGAGCAAACAGG-
>MED5048|size:2015
TACGTAGGGTGCAAGCGTTAATCGGAATTACTGGGCGTAAAGCGTGCGCAGGCGGCTTTATAAGATTGGTGTGAAAGCCC
CGGGCTCAACCTGGGAACTGCACTGATGACTGTAAAGCTGGAGTGTGGCAGAGGAAAGTGGAATTTAACATGTAGCAGTG
AAATGCGTAGATATGTTAAGGAATATCGATGGCGAAGGCAGCTTTCTGGGTTAACACTGACGCTCATGCACGAAAGCGTG
GGGAGCAAACAGG
>MED7943|size:2665
TACGGAGGGTGCAAGCGTTATCCGGAATCATTGGGTTTAAAGGGTCCGCAGGCGGTCGATTAAGTCAGGGGTGAAATCTC
ACAGCTTAACTGTGAAACTGCCTCTGATACTGATTGACTTGAGTTATATGGAAGTAGATAGAATAAGTAGTGTAGCGGTG
AAATGCATAGATATTACTTAGAATACCGATTGCGAAGGCAGTCTACTACGTATACACTGACGCTCATGGACGAAAGCGTG
GGGAGCGAACAGG
>MED101|size:2083
TACGGAGGGTCCGAGCGTTATCCGGAATCATTGGGTTTAAAGGGTCCGTAGGCGGTTAGATAAGTCAGTGGTGAAAGTTT
TCGGCTCAACCGGAAAAATGCCATTGATACTGTTTAACTTGAATTAGTGTGAAGTAATTAGAATAAGTAGTGTAGCGGTG
AAATGCATAGATATTACTTAGAATACCGATTGCGAAGGCAGGTTACTAACACTATATTGACGCTGAGGGACGAAAGCGTG
GGGAGCGAACAGG
>MED1001|size:2642
TACGGAGGGTGCAAGCGTTATCCGGATTTATTGGGTTTAAAGGGTCCGTAGGCGGATCATTAAGTCAGTGGTGAAATCCG
ACAGCTCAACTGTCGAACTGCCATTGATACTGATGATCTTGAGTACGGTTGAAGTAGGCGGAATATGACATGTAGCGGTG
AAATGCTTAGATATGTCATGGAACACCGATTGCGAAGGCAGCCTACTAAGCCGTTACTGACGCTGAGGGACGAAAGTGTG
GGGAGCGAACAGG
>MED6130|size:2574
TACGTAGGTGGCAAGCGTTATCCGGAATTATTGGGCGTAAAGGGTGCGCAGGCGGTCTGTTAAGTTTAGGGTGAAAGCGT
TGAGCTCAACTCAATACAGCCTTAAAAACTAGCAGACTAGAGTGCAGAAGAGGGAAACGGAATTCCATGTGTAGCGGTAA
AATGCGTAGATATATGGAGGAACACCAGCGGCGAAGGCGGTTTCCTGGTCTGTAACTGACGCTCATGCACGAAAGCGTGG
GGAGCAAATAGG-
>MED7045|size:2591
TACGGAGGATCCAAGCGTTATCCGGAATCATTGGGTTTAAAGGGTCCGTAGGTGGATAATTAAGTCAGAGGTGAAATCCT
GCAGCTCAACTGTAGAATTGCCTTTGATACTGGTTATCTTGAGTTATTATGAAGTAGTTAGAATATGTAGTGTAGCGGTG
AAATGCATAGATATTACATAGAATACCAATTGCGAAGGCAGATTACTAATAATCAACTGACACTGATGGACGAAAGCGTG
GGGAGCGAACAGG
>MED858|size:2529
TACGGAGGATGCAAGCGTTATCCGGATTCATTGGGTTTAAAGGGTTCGTAGGCGGGCTAATAAGTCAGTGGTGAAATCTT
ACAGCTTAACTGTAAAACTGCCATTGATACTGTTAGTCTTGAGTGAATTTGAAGTTGCCGGAATATGTAGTGTAGCGGTG
AAATGCATAGATATTACATAGAACACCTATTGCGAAGGCAGGTAACTAAGATTTAACTGACGCTGATGGACGAAAGCGTG
GGGAGCGAACAGG
>MED3136|size:2062
TACGGAGGGTGCGAGCGTTATCCGGAATTATTGGGTTTAAAGGGTGCGTAGGCGGAAATTTAAGTCAGTGGTGAAAGCCT
GCAGCTTAACTGTAGAATTGCCATTGATACTGAATTTCTTGAATCTAATTGAAGTAGGCGGAATATGACATGTAGCGGTG
AAATGCTTAGATATGTCATAGAACACCGATAGCGAAGGCAGCTTACTAAGTTAGTATTGACGCTAATGCACGAAAGCGTG
GGGAGCGAACAGG
>MED5799|size:2499
TACGGAGGATGCGAGCGTTATCCGGATTTATTGGGTTTAAAGGGTGCGTAGGTGGTTTGATAAGTCAGCGGTGAAATCTC
CGAGCTCAACTCGGAAACTGCCGTTGAAACTGTTGGACTTGAGTGCAGATGAGGTAGGCGGAATGCGTGGTGTAGCGGTG
AAATGCATAGATATCACGCAGAACTCCGATTGCGAAGGCAGCTTACTAAGGTGCAACTGACACTGAAGCACGAAAGCGTG
GGTATCAAACAGG
>MED9599|size:2368
TACGGAGGGTGCAAGCGTTATCCGGAATCATTGGGTTTAAAGGGTCCGCAGGCGGTTAATTAAGTCAGAGGTGAAATCCC
ATAGCTTAACTATGGCACTGCCTTTGATACTGGTTGACTTGAGTTATATGGAAGTGGATAGAATAAGTAGTGTAGCGGTG
AAATGCATAGATATTACTTAGAATACCGATTGCGAAGGCAGTCCACTACGTATATACTGACGCTCATGGACGAAAGCGTG
GGGAGCGAACAGG
>MED6502|size:2432
TACGGAGGGTGCAAGCGTTAATCGGAATTACTGGGCGTAAAGCGCGCGTAGGTGGTTTGTTAAGTCTTATGTGAAAGCCC
TGGGCTCAACCTAGGAACTGCATAGGATACTGGCAAACTTGAATGTAGTAGAGGGTAGTGGAATTTCCAGTGTAGCGGTG
AAATGCGTAGAGATTGGAAGGAACATCAGTGGCGAAGGCGACTACCTGGACTAACATTGACACTGAGGTGCGAAAGCGTG
GGTAGCAAACAGG
>MED1845|size:2384
TACGGAGGATGCAAGCGTTATCCGGAATCATTGGGTTTAAAGGGTCCGTAGGCGGGCGATTAAGTCAGTGGTGAAAGTCT
GTGGCTTAACCATAGAATTGCCATTGATACTGATTGTCTTGAGATATTGTGAAGTGGTTAGAATGAGTAGTGTAGCGGTG
AAATGCATAGATATTACTCAGAATACCGATTGCGAAGGCAGATCACTAACAATCATCTGACGCTGAGGGACGAAAGCGTA
GGTAGCGAACAGG
>MED8700|size:2363
TACGTAGGGTGCAAGCGTTAATCGGAATTACTGGGCGTAAAGCGTGCGCAGGCGGTTTTGTAAGTCTGTCGTGAAAGCCC
CGGGCTCAACCTGGGAATTGCGATGGAGACTGCAAGGCTTGAATCTGGCAGAGGGGGGTAGAATTCCACGTGTAGCAGTG
AAATGCGTAGAGATGTGGAGGAACACCGATGGCGAAGGCAGCCCCCTGGGTCAAGATTGACGCTCATGCACGAAAGCGTG
GGGAGCAAACAGG
>MED100|size:1539
TACGTAGGGCGCAAGCGTTATCCGGAATTATTGGGCGTAAAGAGCTCGTAGGCGGTTTGTCGCGTCTGCCGTGAAAGTCC
GGGGCTCAACTCCGGATCTGCGGTGGGTACGGGCAGACTAGAGTGATGTAGGGGAGACTGGAATTCCTGGTGTAGCGGTG
AAATGCGCAGATATCAGGAGGAACACCGATGGCGAAGGCAGGTCTCTGGGCATTAACTGACGCTGAGGAGCGAAAGCATG
GGGAGCGAACAGG
>MED994|size:2464
TACGGAGGGTGCAAGCGTTATCCGGATTTATTGGGTTTAAAGGGTCCGTAGGTGGACAATTAAGTCAGCGGTGAAATCCC
ACAGCTCAACTGTGGAACTGCCATTGATACTGGTTGTCTTGAGTACGTTAGAAGTTGGCGGAATAGGTCATGTAGCGGTG
AAATGCTTAGATATGACCTAGAACACCGATTGCGAAGGCAGCCAACTATGCCGTTACTGACACTGAGGGACGAAAGCGTG
GGGAGCGAACAGG
>MED7191|size:2434
TACAGAGGGTGCGAGCGTTAATCGGAATTACTGGGCGTAAAGCGAACGTAGGTGGTTAACTAAGTCAAATGTGAAATCCC
TAGGCTCAACCTAGGAACTGCATCTGATACTGGCTAACTAGAGTAGGTGAGAGGAAAGTAGAATTCCAGGTGTAGCGGTG
AAATGCGTAGAGATCTGGAGGAATACCGATGGCGAAGGCAGCTTTCTGGCATCATACTGACACTGAGGTTCGAAAGCGTG
GGTAGCAAACAGG
>MED336|size:2402
TACGGAGGGTGCAAGCGTTGTCCGGATTTATTGGGTTTAAAGGGTGCGTAGGCGGCTTGTTAAGTCCGGGGTGAAAGCCC
ACTGCTCAACAGTGGAACTGCCCTGGATACTGGCAAGCTTGAGTCCAGACGAGGTTGGCGGAATGGATGGTGTAGCGGTG
AAATGCATAGATACCATCCAGAACCCCGATTGCGAAGGCAGCTGACTAGGCTGGTACTGACGCTGAGGCACGAAAGCGTG
GGGAGCGAACAGG
>MED6468|size:2316
TACGGAGGGTGCAAGCGTTAATCGGAATTACTGGGCGTAAAGCGCGCGTAGGTGGTTAGTTAAGTCTTATGTGAAAGCCC
TGGGCTCAACCTAGGAATTGCATAGGATACTGGCTGACTTGAATGTAGTAGAGGGTAGTGGAATTTCCAGTGTAGCGGTG
AAATGCGTAGAGATTGGAAGGAACATCAGTGGCGAAGGCGACTACCTGGACTAACATTGACACTGAGGTGCGAAAGCGTG
GGTAGCAAACAGG
>MED9754|size:2450
TACGGAGGGTGCGAGCGTTAATCGGAATTACTGGGCGTAAAGCGCGCGTAGGTGGTTTGATAAGCTAGCTGTGAAAGCCC
CGGGCTCAACCTGGGAACTGCAGTTAGAACTGTCTGACTAGAGTATAGTAGAGGGTGGCGGAATTTCCTGTGTAGCGGTG
AAATGCGTAGATATAGGAAGGAACATCAGTGGCGAAGGCGGCCACCTGGACTAATACTGACACTGAGGTGCGAAAGCGTG
GGGAGCAAACAGG
>MED7465|size:2402
TACGTATGTCGCAAGCGTTATCCGGAATTATTGGGCTTAAAGGGCATCTAGGCGGCATAACAAGTTGAAGGTGAAAAGCT
GTGGCTCAACCATAGTCTTGCCTACAAAACTGTGATGCTAGAGTACTGGAGAGGTAGGTGGAACTACACGAGTAGAGGTG
AAATTCGTAGATATGTGTAGGAATGCCGATGATGAAGATAACTTACTGGACAGTAACTGACGCTGAAGTGCGAAAGCTAG
GGGAGCAAACAGG
>MED6234|size:2399
TACGAAGGGACCTAGCGTAGTTCGGAATTACTGGGCTTAAAGAGTTCGTAGGTGGTTGAAATAGTTGGTGGTGAAATCCC
AGAGCTTAACTCTGGAACTGCCATCAAAACTTTTCAGCTAGAGTATGATAGAGGAAAGCAGAATTTCTAGTGTAGAGGTG
AAATTCGTAGATATTAGAAAGAATACCAATTGCGAAGGCAGCTTTCTGGATCATTACTGACACTGAGGAACGAAAGCATG
GGTAGCGAAGAGG
>MED3577|size:2158
TACGAAGGTCCCAAGCGTTGTTCGGAATAACTGGGCGTAAAGCGTGTGTAGGCTGCGCGGAAAGTCAAATGTGAAAGCCA
AGGGCTCAACCCTTGAACTGCATTCGATACTCCCGTGCTAGAGTAATGGAGAGGTAAGTGGAATTCTCGGTGTAGCAGTG
AAATGCGTAGATATCGAGAGGAACATCAATGGCGAAGGCAACTTACTGGACATTTACTGACGCTCAGACACGAAGGCTAG
GGGAGCGAAAGGG
>MED9717|size:2442
TACGTAGGGTGCAAGCGTTGTCCGGAATTATTGGGCGTAAAGAGCTCGTAGGCGGTTTGTCACGTCTGCTGTGAAATTTC
GAGGCTCAACCTCGAACTTGCAGTGGGTACGGGCAGGCTAGAGTGCGGTAGGGGAGATGGGAATTCCTGGTGTAGCGGTG
GAATGCGCAGATATCAGGAGGAACACCAATGGCGAAGGCACATCTCTGGGCCGTAACTGACGCTGAGGAGCGAAAGCATG
GGGAGCAAACAGG
>MED8497|size:2420
TACGAGGGGTCCTAGCGTTGTCCGGATTTACTGGGCGTAAAGGGTACGTAGGCGTTTTAATAAGTTATATGTTAAATATC
TTGGCTTAACCAAGAAAGTGCATATAAAACTGTTAAAATAGAGTTTGAGAGAGGAACGCAGAATTCATGGTGGAGCGGTG
ACATGCGTAGATATCATGAGGAAAGTCAAATGCGAAGGCAGCCTTCTGGCTCAAAACTGACGCTGAGGTACGAAAGCGTG
GGGAGCGAACAGG
>MED7730|size:2373
TACGGAGGGTGCAAGCGTTATCCGGATTTATTAGGTTTAAAGGGTCCGTAGGCGGGACTTTAAGTCAGTGGTGAAATTCT
GCAGCTCAACTGTAGCACTGCCATTGATACTGGAGTTCTTGAATATGATTGAGGTATGCGGAATGAGAAGTGTAGCGGTG
AAATGCGTAGATATTTCTCAGAACACCGATTGCGAAGGCAGCATACTAAGTCATGATTGACGCTAATGGACGAAAGCGTA
GGTAGCGAACAGG
>MED8154|size:2426
GACGAACCGTCCAAACGTTATTCGGTATCACTGGGCTTAAAGCGTGCGTAGGCGGCTTGGTAGGTGAGATGTGAAAGCCC
ACGGCTCAACCGTGGAATTGCGTTTCAAACCCCCAAGCTCGAGGAAGATAGGGGTGATGGGAACTTATGGTGGAGCGGTG
AAATGCGTTGATATCATAGGGAACACCGGTGGCGAAAGCGCATCACTGGATCTTTTCTGACGCTGAGGCACGAAAGCTAG
GGTAGCGAACGGG
>MED9651|size:2392
TACGGAGGGGGTTAGCGTTGTTCGGAATTACTGGGCGTAAAGCGCACGTAGGCGGATTAGTCAGTCAGAGGTGAAATCCC
AGGGCTCAACCCTGGAACTGCCTTTGATACTGCTAGTCTTGAGTTCGAGAGAGGTGAGTGGAATTCCGAGTGTAGAGGTG
AAATTCGTAGATATTCGGAGGAACACCAGTGGCGAAGGCGGCTCACTGGCTCGATACTGACGCTGAGGTGCGAAAGTGTG
GGGAGCAAACAGG
>MED8671|size:2372
TACGTAGGGTGCGAGCGTTGTCCGGAATTACTGGGCGTAAAGGGCTCGTAGGTGGTTTGTCGCGTCGTCTGTGAAATTCT
GGGGCTTAACTCCGGGCGTGCAGGCGATACGGGCATAACTTGAGTACTGTAGGGGTAACTGGAATTCCTGGTGTAGCGGT
GAAATGCGCAGATATCAGGAGGAACACCGATGGCGAAGGCAGGTTACTGGGCAGTTACTGACGCTGAGGAGCGAAAGCAT
GGGTAGCGAACAGG-
>MED7329|size:2368
TACGTATGTCGCAAGCGTTATCCGGAATTATTGGGCTTAAAGGGCATCTAGGCGGCATAGCAAGTTGAAGGTGAAAAACT
GTGGCTCAACCATGGTCTTGCCTACAAAACTGCTAAGCTAGAGTACTGGAGAAGTGGGTGGAACTACACGAGTAGAGGTG
AAATTCGTAGATATGTGTAGGAATGCCGATGATGAAGATAACTCACTGGACAGAAACTGACGCTGAAGTGCGAAAGCTAG
GGGAGCGAACAGG
>MED5486|size:2278
TACGGAGGATGCGAGCGTTATCCGGATTTATTGGGTTTAAAGGGTGCGTAGGTGGCCTGATAAGTCAGCGGTGAAATCTC
CGAGCTCAACTCGGACACTGCCGTTGAAACTGTTAGGCTTGAGTGTAGATGAGGTAGGCGGAATGCGTGGTGTAGCGGTG
AAATGCATAGATATCACGCAGAACTCCAATTGCGAAGGCAGCTTACTAAGGTACAACTGACACTGAAGCACGAAAGCGTG
GGTATCAAACAGG
>MED555|size:1754
TACGTAGGGGGCAAGCGTTATCCGGAATCATTGGGCGTAAAGCGTGCGTAGGCGGCTTGGAAGGTCAGAGGTGAAAGGCA
TGGGCTTAACCTGTGTAAGCCTTTGAAACCGACAAGCTTGAGTACAGGAGGGGAAAGTGGAATTTCTAGTGTAGCGGTGA
AATGCGTAGATATTAGAAAGAACACCAGTGGCGAAGGCGACTTTCTGGACTGTAACTGACGCTAAGGCACGAAAGCGTGG
GTAGCGAACAGG-
>MED8223|size:2270
TACGGAGGGTGCAAGCGTTACTCGGAATCACTGGGCGTAAAGAGCGTGTAGGCGGATAAATAAGTTTGAAGTGAAATCCT
ATAGCTTAACTATAGAACTGCTTTGAAAACTGTTAATCTAGAATGTGGGAGAGGTAGATGGAATTTCTGGTGTAGGGGTA
AAATCCGTAGAGATCAGAAGGAATACCGATTGCGAAGGCGATCTACTGGAACAATATTGACGCTGAGACGCGAAAGCATG
GGGAGCAAACAGG
>MED4075|size:2215
TACGGAGGGTGCGAGCGTTAATCGGAATTACTGGGCGTAAAGCGCGCGTAGGCGGTTATTTAAGTCAGATGTGAAAGCCC
AGGGCTTAACCTTGGAACTGCATTTGAAACTGGATAACTTGAGTATGGTAGAGGTAAGCGGAATTTCCAGTGTAGCAGTG
AAATGCGTAGAGATTGGAAGGAATATCGATGGCGAAGGCAGCTTACTGGGCCAATACTGACGCTGAGGTGCGAAAGCGTG
GGTAGCGAACGGG
>MED955|size:2312
TACGGAGGATCCAAGCGTTATCCGGATTCATTGGGTTTAAAGGGTCCGTAGGCGGATTTTTAAGTCAGTGGTGAAAGCCG
ACAGCTCAACTGTCGAACTGCCATTGATACTGGAAATCTTGAGTACAAATGAAGTAGGCGGAATGAGTCATGTAGCGGTG
AAATGCATAGATATGACTCAGAACACCGATTGCGAAGGCAGCTTACTAACATGTAACTGACGCTGAGGGACGAAAGCGTG
GGGAGCGAACAGG
>MED8940|size:2340
TACCGGCAGCTCAAGTGGTCGTCGCTTTTATTGGGCCTAAAACGTCCGTAGCCTGTTTGGTAAATCTGTGGGTAAATCAA
CCAGCTTAACTGGTTGAATTCTGCAGAGACTGCCAGACTAGGGACCGGGAGAGGTGTGGGGTACTCTAGGGGTAGGGGTA
AAATCCTGTCATCCTTAGAGGACCACCAGTTGCGAAGGCGCCACACTGGAACGGATCCGACGGTCAGGGACGAAGCCTAG
GGGCACGAACAGG
>MED7883|size:2331
TACGGAGGATCCAAGCGTTATCCGGAATTATTGGGTTTAAAGGGTCCGCAGGCTGTTTGTTAAGTCAGAGGTGAAATCCT
ACCGCTCAACGGTAGAACTGCCTTTGATACTGGCAAACTTGAGTTATTGTGAAGTAGTTAGAATGTGTAGTGTAGCGGTG
AAATGCATAGATATTACACAGAATACCAATTGCGAAGGCAGATTACTAACAATTAACTGACGCTGAGGGACGAAAGCGTG
GGTAGCGAACAGG
>MED7615|size:2080
TACGGAGGGTGCAAGCGTTATCCGGATTTATTGGGTTTAAAGGGTCCGTAGGCGGGCTAATAAGTCAGTAGTGAAATCTT
GTCGCTTAACGATAAAACTGCTATTGATACTGTTAGTCTTGAGTGTATTTGAAGTAGCTGGAATGAGTAGTGTAGCGGTG
AAATGCATAGATATTACTCAGAACACCAATTGCGAAGGCAGGTTACTAAGATACAACTGACGCTGAGGGACGAAAGCGTG
GGGAGCGAACAGG
>MED6797|size:1865
TACGTAGGGTGCGAGCGTTGTCCGGAATTACTGGGCGTAAAGGGCTCGTAGGTGGTTTGTCGCGTCGTCTGTGAAATTCT
GGGGCTTAACTCCGGGCGTGCAGGCGATACGGGCATAACTTGAGTGCTGTAGGGGTAACTGGAATTCCTGGTGTAGCGGT
GAAATGCGCAGATATCAGGAGGAACACCGATGGCGAAGGCAGGTTACTGGGCAGTTACTGACGCTGAGGAGCGAAAGCAT
GGGTAGCGAACAGG-
>MED9718|size:2293
TACGTAGGGTGCAAGCGTTGTCCGGAATTATTGGGCGTAAAGAGCTCGTAGGCGGTTTGTCGCGTCTGCTGTGAAATTTC
GAGGCTCAACCTCGAACTTGCAGTGGGTACGGGCAGGCTAGAGTGCGGTAGGGGAGATGGGAATTCCTGGTGTAGCGGTG
GAATGCGCAGATATCAGGAGGAACACCAATGGCGAAGGCACATCTCTGGGCCGTAACTGACGCTGAGGAGCGAAAGCATG
GGGAGCAAACAGG
>MED83|size:1838
TACGGAGGGTGCAAGCGTTATCCGGAATCATTGGGTTTAAAGGGTCCGCAGGCGGGCGTATAAGTCAGTGGTGAAATCTC
TCGGCTTAACCGAGAAACTGCCATTGATACTGTACGTCTTGAATTCGGTCGAAGTGGGCGGAATATGACATGTAGCGGTG
AAATGCTTAGATATGTCATAGAACACCGATAGCGAAGGCAGCTCACTAGGCCTGGATTGACGCTCAGGGACGAAAGCGTG
GGGAGCGAACAGG
>MED7225|size:2235
TACAGAGGGTGCGAGCGTTAATCGGAATTACTGGGCGTAAAGCGAACGTAGGTGGTTAACTAAGTCAGATGTGAAATCCC
TAGGCTCAACCTAGGAACTGCATCTGATACTGGTTAACTAGAGTAGGTGAGAGGAAAGTAGAATTCCAGGTGTAGCGGTG
AAATGCGTAGAGATCTGGAGGAATACCGATGGCGAAGGCAGCTTTCTGGCATCATACTGACACTGAGGTTCGAAAGCGTG
GGTAGCAAACAGG
>MED7290|size:2233
TACAGAGGGTGCAAGCGTTAATCGGAATTACTGGGCGTAAAGCGAACGTAGGTGGTTAACTAAGTCAGATGTGAAATCCC
TAGGCTCAACCTAGGAACTGCATCTGATACTGGCTAACTAGAGTAGATGAGAGGAAAGTAGAATTCCAGGTGTAGCGGTG
AAATGCGTAGAGATCTGGAGGAATACCGATGGCGAAGGCAGCTTTCTGGCATCATACTGACACTGAGGTTCGAAAGCGTG
GGTAGCAAACAGG
>MED3512|size:2222
TACGGAGGGGACTAGCGTTGTTCGGAATTACTGGGCGTAAAGAGTTCGTAGGCGGATAAGCAAGTAAGAGGTGAAAGCCC
AGGGCTCAACCCTGGAACTGCCTTTTAAACTGCTTATCTAGAGACCGGTAGAGGTTAGGGGAATACCTAGTGTAGAGGTG
AAATTCGTAGATATTAGGTGGAACACCAGTGGCGAAGGCGCCTAACTGGACCGGTACTGACGCTGAGGAACGAAAGCGTG
GGGAGCAAACAGG
>MED214|size:1006
TACGAGAGGGGCGAGCGTTATTCAAAATGATTGGGCGTAAAGCGCACGTAGGTGGTGATATGTATCCATAAATATTCAGG
CTACAAGTCTTGTCGGTATTTATGACGTATATGTATCGCTTGAGGGTGTGAGAGGAGCATGGAATTCCCTAGGAAGCGGT
AGAATGTGTTGATCTAGGGAGGAACACCAATAGCGAAAGCAGTGCTCTGGCACATTCCTGACATTGAGGTGCGAAAGCGT
GGGGATCAAAAGGG-
>MED9739|size:2220
TACAGAGGGTGCAAGCGTTAATCGGAATTACTGGGCGTAAAGCGCGCGTAGGTGGTTTGTTAAGTTGGATGTGAAATCCC
CGGGCTCAACCTGGGAACTGCATTCAAAACTGACTGACTAGAGTATGGTAGAGGGTGGTGGAATTTCCTGTGTAGCGGTG
AAATGCGTAGATATAGGAAGGAACACCAGTGGCGAAGGCGACCACCTGGACTAATACTGACACTGAGGTGCGAAAGCGTG
GGGAGCAAACAGG
>MED6903|size:2208
TACGGAGGATCCAAGCGTTATCCGGAATCATTGGGTTTAAAGGGTCCGTAGGCGGTCTGATAAGTCAGAGGTGAAATCCT
GCAGCTCAACTGTAGCATTGCCTTTGATACTGTTAGACTTGAGTTATTGTGAAGTAGTTAGAATGTGTAGTGTAGCGGTG
AAATGCATAGATATTACACAGAATACCGATTGCGAAGGCAGATTACTAACAATATACTGACGCTGAGGGACGAAAGCGTG
GGTAGCGAACAGG
>MED206|size:912
TACGGAGGGTGCAAGCGTTAATCGGAATTACTGGGCGTAAAGGGTTCGTAGGTTGTAATGTAAGTTGGCTGTGAAAGCCC
CGGGCTCAACCTGGGATGGTCAGTCAAAACTACATAACTAGAGTATAGTAGAGGGGTGTGGAATTTCCGGTGTAGCGGTG
AAATGCGTAGAGATCGGAAGGAACACCAGTGGCGAAGGCGGCACCCTGGACTAATACTGACACTGAGGAACGAAAGCGTG
GGGAGCAAACAGG
>MED682|size:721
TACGTAGGGTGCAAGCGTTGTCCGGATTTATTGGGCGTAAAGAGCTCGTAGGCGGTTAGTCACGTCGGATGTGAAATCCC
AGGGCTTAACCCTGGGCCTGCATTCGATACGGGCTGACTAGAGTGTTGTAGGGGAGACTGGAACTCCTGGTGTAGCGGTG
AAATGCGCAGATATCAGGAAGAACACCGGTGGCGAAGGCGGGTCTCTGGGCAACTACTGACGCTGAGGAGCGAAAGCGTG
GGGAGCAAACAGG
>MED7755|size:2191
TACGGAGGATTCAAGCGTTATCCGGATTCATTGGGTTTAAAGGGTCTGTAGGCGGTTTTATAAGTCAGTGGTGAAATCCT
GAGGCTCAACCTTGGAACTGCCATTGAAACTGTGGAACTTGAGTATAACAGAAGTTGGCGGAATGTGTGGTGTAGCGGTG
AAATGCATAGAGATCACACAGAACACCGATTGCGAAGGCAGCTGACTATGTATATACTGACGTTGAGAGACGAAAGCGTG
GGGAGCGAACAGG
>MED16|size:1472
CACGTAGGGAGCAAGCGTTGTCCGGATTTATTGGGCGTAAAGAGCTCGTAGGCGGTTTTGTAAGTCGGATGTGAAAACTC
AGGGCTCAACCCTGAGATGCCATCCGATACTGCAATGACTAGAGTCCGGTAGGGGAGCATGGAATTCCTGGTGTAGCGGT
GGAATGCGCAGATATCAGGAGGAACACCAATGGCGAAGGCAGTGCTCTGGGCCGGTACTGACGCTGAGGAGCGAAAGCAT
GGGGAGCAAACAGG-
>MED8222|size:2148
TACGGAGGGTGCAAGCGTTACTCGGAATCACTGGGCGTAAAGAGCGTGTAGGCGGATTAGTAAGTTTGAAGTGAAATCCT
ATAGCTTAACTATAGAACTGCTTTGAAAACTGTTAATCTAGAGTATGGGAGAGGTAAATGGAATTTCTGGTGTAGGGGTA
AAATCCGTAGAGATCAGAAGGAATACCGATTGCGAAGGCGATTTACTGGAACATTACTGACGCTGAGACGCGAAAGCGTG
GGGAGCAAACAGG
>MED4078|size:1759
TACAGAGGGTGCGAGCGTTAATCGGAATTACTGGGCGTAAAGCGCGCGTAGGTGGTTAATTAAGTCAGATGTGAAAGCCC
AGGGCTCAACCTTGGAATAGCATCTGATACTGGTTAACTAGAGTATAGGAGAGGGAAGTAGAATTCCAGGTGTAGCGGTG
AAATGCGTAGATATCTGGAGGAATACCGATGGCGAAGGCAGCTTTCTGGCCTAATACTGACACTGAGGTGCGAAAGCGTG
GGTAGCAAACGGG
>MED2346|size:2123
TACGGAGGATGCGAGCGTTATCCGGATTTATTGGGTTTAAAGGGTCCGCAGGCGGACCAATCAGTCAGTGGTGAAATCCA
ATCGCTTAACGATTGAACTGCCATTGATACTGTTGGTCTTGAGTCTAGTTGACGTAGGCGGAATGTGACATGTAGCGGTG
AAATGCATAGATATGTCACAGAACACCAATTGCGAAGGCAGCTTACGAAACTACGACTGACGCTCATGGACGAAAGCGTG
GGTAGCGAACAGG
>MED5164|size:2047
TACAGAGGGTGCGAGCGTTAATCGGATTTACTGGGCGTAAAGCGTGCGTAGGCGGCTTATTAAGTCGGATGTGAAATCCC
CGAGCTTAACTTGGGAATTGCATTCGATACTGGTGAGCTAGAGTATGGGAGAGGATGGTAGAATTCCAGGTGTAGCGGTG
AAATGCGTAGAGATCTGGAGGAATACCGATGGCGAAGGCAGCCATCTGGCCTAATACTGACGCTGAGGTACGAAAGCATG
GGGAGCAAACAGG
>MED9584|size:2069
TACGGAGGGTGCAAGCGTTATCCGGAATCATTGGGTTTAAAGGGTCCGCAGGCGGTTAATTAAGTCAGAGGTGAAATCTC
ACAGCTTAACTGTGAAACTGCCTTTGATACTGGTTGACTTGAGTTATATGGAAGTAGATAGAATAAGTAGTGTAGCGGTG
AAATGCATAGATATTACTTAGAATACCGATTGCGAAGGCAGTCTGCTACGTATATACTGACGCTCATGGACGAAAGCGTG
GGGAGCGAACAGG
>MED766|size:2113
TACGTAGGGTGCGAGCGTTAATCGGAATTACTGGGCGTAAAGGGTACGCAGGCGGCATGGCAAGAAGGATGTGAAATCCC
AGGGCTCAACCTTGGAACTGCATTCTTAACTGCCAAGCTAGAGTAGATCAGAGGGGGGTAGAATTCCACGTGTAGCAGTG
AAATGCGTAGAGATGTGGAGGAATACCGATGGCGAAGGCAGCCCCCTGGGATCATACTGACGCTCATGTACGAAAGCGTG
GGGAGCAAACAGG
>MED9364|size:2129
TACGGAGGGTGCGAGCGTTAATCGGAATTACTGGGCGTAAAGCGCGCGTAGGTGGTTTGATAAGCTAGCTGTGAAAGCCC
CGGGCTTAACCTGGGAACTGCAGTTAGAACTGTCTGACTAGAGTACAGTAGAGGGTGGCGGAATTTCCTGTGTAGCGGTG
AAATGCGTAGATATAGGAAGGAACATCAGTGGCGAAGGCGGCCACCTGGACTGATACTGACACTGAGGTGCGAAAGCGTG
GGGAGCAAACAGG
>MED1081|size:2095
TACGGAGGGTGCGAGCGTTAATCGGAATTACTGGGCGTAAAGCGCGCGTAGGCGGATGGCTAAGTCAGATGTGAAAGCCC
TGGGCTTAACCTAGGAATTGCATTTGATACTGGCCGTCTTGAGTATGGTAGAGGTAGGTGGAATTTCCAGTGTAGCAGTG
AAATGCGTAGAGATTGGAAGGAATATCGATGGCGAAGGCAGCCTACTGGGCCAATACTGACGCTGAGGTGCGAAAGCGTG
GGGAGCAAACAGG
>MED333|size:1928
TACGGAGGGTGCAAGCGTTATCCGGATTCATTGGGTTTAAAGGGTGCGCAGGCGGTCTATTAAGTCAGTGGTGAAAGCCT
ACAGCTCAACTGTAGAACTGCCATTGATACTGATAGACTTGAATGCGGTTGAAGTGGGTGGAATGTGTAGTGTAGCGGTG
AAATGCATAGATATTACACAGAACTCCGATTGCGAAGGCAACTCACTAAACCGTTATTGACGCTCAGGCACGAAAGCGTG
GGGAGCGAACAGG
>MED9273|size:2103
TACGGAGGATGCGAGCGTTATCCGGATTTATTGGGTTTAAAGGGTGCGTAGGTGGTCAGATAAGTCAGCGGTGAAATCTC
CGAGCTCAACTCGGAAACTGCCGTTGAAACTGTTTGACTTGAGTGCAGATGAGGTAGGCGGAATGCGTGGTGTAGCGGTG
AAATGCATAGATATCACGCAGAACTCCAATTGCGAAGGCAGCTTACTAAGGTGCAACTGACACTGAAGCACGAAAGCGTG
GGTATCAAACAGG
>MED1193|size:2033
CACGTAAGGGGCAAGCGTTGTTCGGAATTATTGGGCGTAAAGGGTGCGCAGGCGGATATCCAAGTCTGATGTAAAAGGTG
TGAGCTCAACTCGCACAGGCGTTGGAAACTGGTTATCTAGAATGGTTGAGGGGGAACTGGAATTCCTAGTGTAGAGGTAA
AATTTGTAGATATTAGGAAGAACACCGGAGGCGAAGGCGAGTTTCTGGCAACCAATTGACGCTGAGGCACGAAAGCGTGG
GGAGCGAACAGG-
>MED5119|size:2041
TACGGAGGGTGCGAGCGTTAATCGGAATTACTGGGCGTAAAGCGTACGCAGGCGGTTTGTTAAGCGAGATGTGAAAGCCC
CGGGCTCAACCTGGGAACTGCATTTCGAACTGGCAAACTAGAGTGTGATAGAGGGTGGTAGAATTTCAGGTGTAGCGGTG
AAATGCGTAGAGATCTGAAGGAATACCGATGGCGAAGGCAGCCACCTGGGTCAACACTGACGCTCATGTACGAAAGCGTG
GGGAGCAAACAGG
>MED5635|size:1927
TACGGAAGGTCCTAGCGTTGTTCGGAATTACTGGGCGTAAAGCGCATGTAGGCGGAACAGAAAGTTAGAAGTGAAATCCC
TGGGCTCAACCTAGGAATTGCTTTTAAAACTTCTGTTCTGGAATTCAGGAGAGGAAAATGGAATATCCAGTGTAGAGGTG
AAATTCGTAGATATTGGATGGAACACCAGTGGCGAAGGCGATTTTCTGGACTGATATTGACGCTGAGATGCGAAGGCATG
GGTAGCAAACGGG
>MED2803|size:1976
GACGAAGGATTCAAGCGTTGTCCGGATTTACTGGGTTTAAAGGGTGCGTAGGCGGATTATTAAGTCAGTGGTGAAAGCCC
GCAGCTCAACTGCGGAACTGCCATTGAAACTGATAATCTTGAATATGGTTGAGGTAGATGGAATGTAACATGTAGCGGTG
AAATGCTTAGATATGTTACAGAACTCCGATTGCGAAGGCAGTCTGCTAAGCCATTATTGACGCTGATGCACGAAAGCGTG
GGGAGCGAACAGG
>MED2798|size:1168
TACGGAGACCTCGAGCGTTACTCGGATTCACTGGGCGTAAAGGGTGAGTAGGTGGCCAAGTATGTCAGGTGTGAAATCCC
GGGGCTTAACCCCGGAACTGCGCCTGAAACTACTTGGCTAGAGTCTCGGAGAGGATAGTGGAATTCCAAGTGTAGCGGTG
AAATGCGTAGATATTTGGAGGAACACCAGTGGCGAAGGCGACTATCTGGACGAGTACTGACGCTCAATCACGAAAGCATG
GGTAGCGAAAGGG
>MED2796|size:1198
TACGGAGACCTCGAGCGTTACTCGGATTTACTGGGCGTAAAGGGTGAGCAGGCGGCCAAGTGTGTCAGGTGTGAAATCCC
GGGGCTTAACCCCGGAACTGCGCCTGAAACTACTTGGCTAGAGTCTCGGAGAGGACAGTGGAATTCTAGGTGTAGCGGTG
AAATGCGTAGATATCTAGAGGAACACCAGTGGCGAAGGCGACTGTCTGGACGAGTACTGACGCTCAATCACGAAAGCGTG
GGTAGCGAAAGGG
>MED4081|size:1028
TACGGAGGGTGCAAGCGTTAATCGGAATTACTGGGCGTAAAGCGCGCGTAGGCGGTTAAGTAAGTCGGATGTGAAAGCCC
AGGGCTCAACCCTGGAATTGCATTCGATACTGCTTAACTAGAGTATGGTAGAGGGAAGTGGAATTTCAAGTGTAGCGGTG
AAATGCGTAGATATTTGAAGGAACACCAGTGGCGAAGGCGACTTCCTGGGCCAATACTGACGCTGAGGTGCGAAAGCGTG
GGGAGCGAACAGG
>MED149|size:1267
TACGAAGGGTGCTAGCGTTGTTCGGAATTACTGGGCGTAAAGGGCGTGTAGGCGGATGATCAAGCTAGAGGTGAAAGCCC
AGGGCCTAACCCTGGAACTGCCTTTAGAACTGATTGTCTAGAATCCGTAAGGGGAGTGTGGAATTCCTAGTGTAGAGGTG
AAATTCGTAGATATTAGGAAGAACACCAGTGGCGAAGGCGGCACTCTGGTACGGTATTGACGCTGAGGCGCGAAAGCGTG
GGGAGCAAACAGG
>MED9531|size:1591
TACGGAGGATCCAAGCGTTATCCGGAATCATTGGGTTTAAAGGGTCCGTAGGTGGTCCATTAAGTCAGAGGTGAAATCCT
ATCGCTCAACGATAGAACTGCCTTTGAAACTGATAGACTTGAGTTATTGTGAAGTAGTTAGAATATGTAGTGTAGCGGTG
AAATGCATAGATATTACATAGAATACCGATTGCGAAGGCAGATTACTAACAATATACTGACACTGAGGGACGAAAGCGTG
GGTAGCGAACAGG
>MED4646|size:1922
TACGGAGGGTGCAAGCGTTGTTCGGAATTATTGGGCGTAAAGCGCGCGCAGGCGGGTTGTTAAGTCTGATGTGAAATCCC
TCGGCTCAACCGAGGACGTGCATTGGATACTGGCAATCTTGAATCCTGGAGAGGGTGGCGGAATTCCCAGTGTAGAGGTG
AAATTCGTAGATATTGGGAGGAACACCAGTGGCGAAGGCGGCCACCTGGACAGTGATTGACGCTGAGGCGCGAAAGCGTG
GGTAGCAAACAGG
>MED2505|size:2009
GACGGGGGGGGCAAGTGTTATTCGGAATGACTGGGCGTAAAGGGCACGTAGGCAGTGAATCAGGTTGAAAGTCAAAGACG
CCAGCTCAACTGGCGGAATGCTTTCAAAACCAATTCACTCGAGTGGGATAGAGGGGAGTGGAATTTCGTGTGTAGGGATA
AAATCCGGAGATATACGAAGGAACGCCGAAGTAGCGAAGGCAGCTTTCTGGGTCTCTACTGACGCTAGGGTGCGAAAGCT
TGGGGAGCAAACAGG
>MED6385|size:1983
TACATATGGGGCGAGCGTTATCCGGATTTATTGGGTGTAAAGAGTGCGTAGGTGGAAAATAAAGTTGGTTGTGAAATCCC
TCGGCTTAACTGAGGAACTGCGACCAAAACTTATTTTCTTGAGTATTGGAGGGGAAAGTGGAATTCCTAGTGTAGCGGTG
AAATGCGTAGATATTAGGAGGAACACCAGAGGCGAAGGCGACTTTCTGGACAATAACTGACACTGAGGCACGAAAGCGTG
GGTAGCAAACAGG
>MED4837|size:1447
TACATAGGGTGCGAGCGTTGTTCGGAATTACTGGGCGTAAAGGGCGCGCAGGCGGAATAGTAAGTCGGAGGTGAAAGCCC
GGGGCTCAACCCCGGAGGGTCTTTCGAAACTGCTAATCTAGAGAGGGTCAGGGGCCGGCAGAATTCCTGGTGTAGAGGTG
AAATTCGTAGATATCAGGAGGAATACCGGTGGCGAAGGCGGCCGGCTGGGGCCACTCTGACGCTGAGGCGCGAAAGCGTG
GGGAGCAAACAGG
>MED6239|size:1347
TACGAAGGGACCTAGCGTAGTTCGGAATTACTGGGCTTAAAGAGTTCGTAGGTGGTTAAAAAAGTTGGTGGTGAAATCCC
AGAGCTTAACTCTGGAACTGCCATCAAAACTTTTTAGCTAGAGTATGATAGAGGAAAGCAGAATTTCTAGTGTAGAGGTG
AAATTCGTAGATATTAGAAAGAATACCGATTGCGAAGGCAGCTTTCTGGATCATTACTGACACTGAGGAACGAAAGCATG
GGTAGCGAAGAGG
>MED6041|size:1949
TACGTAGGTGGCAAGCGTTATCCGGAATTATTGGGCGTAAAGCGCGCGTAGGTGGTTTTTTAAGTCTGATGTGAAAGCCC
ACGGCTCAACCGTGGAGGGTCATTGGAAACTGGAAAACTTGAGTGCAGAAGAGGAAAGTGGAATTCCATGTGTAGCGGTG
AAATGCGCAGAGATATGGAGGAACACCAGTGGCGAAGGCGACTTTCTGGTCTGTAACTGACGCTGATGTGCGAAAGCGTG
GGGATCAAACAGG
>MED9183|size:1990
TACGGAGGGTGCGAGCGTTAATCGGAATTACTGGGCGTAAAGCGCACGCAGGCGGTTTGTTAAGCTAGATGTGAAAGCCC
CGGGCTCAACCTGGGACGGTCATTTAGAACTGGCAGACTAGAGTCTTGGAGAGGGGAGTGGAATTCCAGGTGTAGCGGTG
AAATGCGTAGATATCTGGAGGAACATCAGTGGCGAAGGCGACTCCCTGGCCAAAGACTGACGCTCATGTGCGAAAGTGTG
GGTAGCGAACAGG
>MED6332|size:1874
TACGGAGGGTGCGAGCGTTAATCGGAATTACTGGGCGTAAAGCGCGCGTAGGCGGGCTAATAAGTCAGATGTGAAAGCCT
TGGGCTCAACCTGAGAACTGCATTTGATACTGTTAGTCTTGAGTATGGTAGAGGTAAGCGGAATTTCCAGTGTAGCAGTG
AAATGCGTAGAGATTGGAAGGAATATCGATGGCGAAGGCAGCTTACTGGGCCAATACTGACGCTGAGGTGCGAAAGCGTG
GGTAGCGAACGGG
>MED22|size:838
TACGGAGGGTGCGAGCGTTATCCGGAATTATTGGGTTTAAAGGGTGCGTAGGCGGAAATTTAAGTCAGTGGTGAAAGCCT
ACAGCTTAACTGTAGAATTGCCATTGAAACTGAATTTCTTGAATCTAATTGAAGTAGGCGGAATATGACATGTAGCGGTG
AAATGCTTAGATATGTCATAGAACACCGATAGCGAAGGCAGCTTACTAAGTTAGTATTGACGCTAATGCACGAAAGCGTG
GGGAGCGAACAGG
>MED8549|size:1904
TACGTAGGGGGCAAGCGTTATCCGGAATTACTGGGTGTAAAGGGTGCGTAGGCGGTAAAGTGGGTCAGATGTGAAACCCC
TGAGCTCAACTCAGGGCATGCATTTGAAACTGCATTACTAGAATACAGGAGAGGTAAGTGGAATTCCTAGTGTAGCGGTG
AAATGCGTAGATATTAGGAGGAACACCGGTGGCGAAGGCGACTTACTGGACTGAGATTGACGCTGAGGCACGAAAGCGTG
GGGAGCAAACAGG
>MED3286|size:1852
TACGGAGGGTGCAAGCGTTATCCGGAATCATTGGGTTTAAAGGGTCCGTAGGCGGACTGATAAGTCAGAGGTGAAATCCC
ACAGCTCAACTGTGGAACTGCCTTTGATACTGTCAGTCTTGAGTCATTTGGAAGTAGATAGAATGTGTAGTGTAGCGGTG
AAATGCATAGATATTACACAGAATACCGATTGCGAAGGCAGTCTACTACGAATGTACTGACGCTGATGGACGAAAGCGTG
GGGAGCGAACAGG
>MED6100|size:1946
TACGGAGGGTGCAAGCGTTAATCGGAATTACTGGGCGTAAAGCGCGCGTAGGCGGTTTGGTAAGTTGGATGTGAAAGCCC
AGGGCTCAACCTTGGAACTGCATTCAAAACTGCCAGGCTAGAGTACGGTAGAGGGGGGTAGAATTCCACGTGTAGCGGTG
AAATGCGTAGAGATGTGGAGGAATACCAGTGGCGAAGGCGGCCCCCTGGATCGATACTGACGCTGAGGTGCGAAAGCGTG
GGGAGCAAACAGG
>MED9530|size:1837
TACGGAGGATCCAAGCGTTATCCGGAATCATTGGGTTTAAAGGGTCCGCAGGCGGTCTAATAAGTCAGAGGTGAAATCCT
ATCGCTCAACGATAGAACTGCCTTTGATACTGTTAGACTTGAGTTATTGTGAAGTAGTTAGAATGTGTAGTGTAGCGGTG
AAATGCATAGATATTACACAGAATACCGATTGCGAAGGCAGATTACTAACAATACACTGACGCTCAGGGACGAAAGCGTG
GGTAGCGAACAGG
>MED6628|size:1926
AACCAGCACCTCAAGTGGTCAGGATGATTATTGGGCCTAAAGCATCCGTAGCCGGCTCTGTAAGTTTTCGGTTAAATCTG
TACGCTCAACGTACAGGCTGCCGGGAATACTGCAGAGCTAGGGAGTGGGAGAGGTAGACGGTACTCGGTAGGAAGGGGTA
AAATCCTTTGATCTATTGATGACCACCTGTGGCGAAGGCGGTCTACCAGAACACGTCCGACGGTGAGGGATGAAAGCTGG
GGGAGCAAACAGG
>MED8038|size:1548
TACGGAGGGTGCAAGCGTTATCCGGAATCATTGGGTTTAAAGGGTCCGCAGGCGGTCAATTAAGTCAGAGGTGAAATCTC
ACAGCTTAACTGTGAAACTGCCTTTGATACTGGTTGACTTGAGTTATATGGAAGTGGATAGAATAAGTAGTGTAGCGGTG
AAATGCATAGATATTACTTAGAATACCGATTGCGAAGGCAGTCCACTACGTATATACTGACGCTCATGGACGAAAGCGTG
GGGAGCGAACAGG
>MED8174|size:1920
TACGGAGGGCGCAAGCGTAGTTCGGATTTACTGGGCATAAAGAGCACGTAGGCGGCTCGCTCAGTCAGGTGTGAAAGCCC
ACGGCTCAACCGTGGAACTGCACCTGATACTGGCGAGCTTGAGGACGGAAGGGGTGAGTGGAACTCCAGGTGGAACGGTG
AAATGTATAGATATCTGGAGGAACACCGGTGGCGAAAGCGGCTCACTGGTCCGTCTCTGACGCTGAGGTGCGAAAGCTAG
GGTAGCGAACGGG
>MED7729|size:1872
TACGGAGGGTGCAAGCGTTATCCGGATTTATTAGGTTTAAAGGGTCCGTAGGCGGGACTTTAAGTCAGTGGTGAAATTCT
GCAGCTCAACTGTAGCACTGCCATTGATACTGGAGTTCTTGAATGTGATTGAGGTATGCGGAATGAGAAGTGTAGCGGTG
AAATGCGTAGATATTTCTCAGAACACCGATTGCGAAGGCAGCATACTAAGTCATGATTGACGCTCATGGACGAAAGCGTA
GGTAGCGAACAGG
>MED1003|size:1896
TACGGAGGGTGCAAGCGTTATCCGGAATCATTGGGTTTAAAGGGTCCGCAGGCGGATGTATAAGTCAGTGGTGAAATCCT
ACAGCTTAACTGTAGAACTGCCATTGATACTGTACATCTTGAATTCGGTCGAAGTGGGCGGAATATGTCATGTAGCGGTG
AAATGCTTAGATATGACATAGAACACCGATAGCGAAGGCAGCTCACTAGGCCTGGATTGACGCTCAGGGACGAAAGCGTG
GGTAGCGAACAGG
>MED192|size:940
AACGAAGAGGGCGAGCGTTTTCCACAAGGACTGGGCGTAAAACGTGAGTGGGTTGGTTTTTTATTAAGAATTAGATCCTT
TTCTTTTTTCCCAAAGAAAATGTTTTTTCTCGAAAACTTAGAGAATATTAAAAAGGTACGGGTAATTACGAGCGTAGAGC
TAAGATTCTAAAATCCTCGTAGGAAAGCCAGAGGTGAAAGCCCCTACCAAGAAATTTCTGTCACTATATCACGAAAGCGT
GGGGAGCAAAAAGG-
>MED8526|size:1867
TACGTAGGGGGCAAGCGTTATCCGGAATTACTGGGTGTAAAGGGTGCGTAGGCGGCAAGGTAAGTCAGATGTGAAACTCC
TGAGCTCAACTCAGGACATGCATTTGAAACTATTTTGCTAGAATACAGGAGAGGTAAGTGGAATTCCTAGTGTAGCGGTG
AAATGCGTAGATATTAGGAAGAACACCGGTGGCGAAGGCGACTTACTGGACTGTTATTGACGCTGAGGCACGAAAGCGTG
GGGAGCGAACAGG
>MED8150|size:1893
GACGAACCGTCCAAACGTTATTCGGTATCACTGGGCTTAAAGTGTGCGTAGGCGGCTTGGTAGGTGAGATGTGAAAGCCC
ACGGCTCAACCGTGGAATTGCGTTTCAAACCCCCAAGCTCGAGGAAGATAGGGGTGATGGGAACTTATGGTGGAGCGGTG
AAATGCGTTGATATCATAGGGAACACCGGTGGCGAAAGCGCATCACTGGATCTTTTCTGACGCTGAGGCACGAAAGCTAG
GGTAGCGAACGGG
>MED3903|size:994
TACGGAGGGGGCAAGCGTTGTTCGGAATCATTGGGCGTAAAGAGTATGTAGGCGGCTATTTAAGTCAGACGTGTAAGCCC
ACGGCTCAACCGTGGAATTGCGTTTGAAACTATTTAGCTTGAGTGCAGGAGAGGAAGGCGGAATTCCCAGTGTAGCGGTG
AAATGCATTGATATTGGGAAGAACACCGGTGGCGAAGGCGGCCTTCTGGTCTGACACTGACGCTGAGATACGAAAGCCAG
GGGAGCGAACGGG
>MED5159|size:994
TACAGAGGGTGCAAGCGTTAATCGGAATTACTGGGCGTAAAGCGCGCGTAGGTGGTTCGTTAAGTTGGATGTGAAATCCC
CGGGCTCAACCTGGGAACTGCATTCAAAACTGTCGAGCTAGAGTATGGTAGAGGGTGGTGGAATTTCCTGTGTAGCGGTG
AAATGCGTAGATATAGGAAGGAACACCAGTGGCGAAGGCGACCACCTGGACTGATACTGACACTGAGGTGCGAAAGCGTG
GGGAGCAAACAGG
>MED7313|size:1878
TACGGAGGGGGCTAGCGTTGTTCGGAATCACTGGGCGTAAAGCGTACGTAGGCGGACTAATTAGTTGGGGGTGAAATCCC
GGAGCTTAACTCCGGAACTGCCTCCAAAACTGTTAGTCTTGAGATCGAGAGAGGTAAGTGGAATTCCGAGTGTAGAGGTG
AAATTCGTAGATATTCGGAAGAACACCAGTGGCGAAGGCGGCTTACTGGCTCGATACTGACGCTGAGGTACGAAAGCGTG
GGGAGCAAACAGG
>MED9564|size:1798
TACGGAGGGTGCAAGCGTTATCCGGAATCATTGGGTTTAAAGGGTCCGCAGGCGGTCGATTAAGTCAGAGGTGAAATCCC
ATAGCTTAACTATGGAACTGCCTTTGATACTGGTTGACTTGAGTTATATGGAAGTAGGTAGAATAAGTAGTGTAGCGGTG
AAATGCTTAGATATTACTTAGAATACCGATTGCGAAGGCAGCCTACTACGTATATACTGACGCTCATGGACGAAAGCGTG
GGGAGCGAACAGG
>MED9462|size:1871
TACGGAGGATCCAAGCGTTATCCGGAATCATTGGGTTTAAAGGGTCCGTAGGTTGATAATTAAGTCAGAGGTGAAATCTT
GCAGCTCAACTGTAAAATTGCCTTTGATACTGGTTATCTTGAGTTATTATGAAGTAGTTAGAATATGTAGTGTAGCGGTG
AAATGCATAGATATTACATAGAATACCAATTGCGAAGGCAGATTACTAATAATCAACTGACACTGATGGACGAAAGCGTG
GGTAGCGAACAGG
>MED8098|size:1763
TACGTAGGTGGCAAGCGTTATCCGGAATTATTGGGCGTAAAGGGTGCGCAGGCGGTAAGATAAGTTTGAGGTAAAAGGCT
ACGGCTCAACCGTAGTAGGCCTTGAAAACTGTTTTACTAGAGTACAGGAGAGGGTGATGGAATTCCATGTGTAGCGGTAA
AATGCGTAGATATATGGAGGAACACCGGTGGCGAAGGCGATCACCTGGACTGTAACTGACGCTCAAGCACGAAAGCGTGG
GGAGCAAATAGG-
>MED7466|size:1564
TACGTATGTCGCAAGCGTTATCCGGAATTATTGGGCTTAAAGGGCATCTAGGCGGCATAGCAAGTTGAAGGTGAAAAGCT
GTGGCTCAACCATGGTCTTGCCTACAAAACTGCTAAGCTAGAGTACTGGATAGGTGGGTGGAACTACACGAGTAGAGGTG
AAATTCGTAGATATGTGTAGGAATGCCGATGATGAAGATAACTCACTGGACAGTAACTGACGCTGAAGTGCGAAAGCTAG
GGGAGCGAACAGG
>MED5054|size:1028
TACGGAGGGTGCAAGCGTTAATCGGAATTACTGGGCGTAAAGCGCGCGTAGGCGGTTGTTTAAGTCGGATGTGAAAGCCC
CGGGCTCAACCTGGGAACTGCATTCGATACTGGGCGACTAGAGTATGAAAGAGGGAGGTAGAATTCCATGTGTAGCGGTG
AAATGCGTAGATATATGGAGGAATACCAGTGGCGAAGGCGGCCTCCTGGTTCAATACTGACGCTGAGGTGCGAAAGCGTG
GGGATCAAACAGG
>MED1847|size:1712
TACGGAGGATCCAAGCGTTATCCGGAATCATTGGGTTTAAAGGGTCCGTAGGTGGTTTGCTAAGTCAGAGGTGAAATCCT
GCCGCTTAACGGTAGAACTGCCTTTGATACTGGCAAACTTGAGTTATTGTGAAGTAGTTAGAATGTGTAGTGTAGCGGTG
AAATGCATAGATATTACACAGAATACCGATTGCGAAGGCAGATTACTAACAATATACTGACACTGAGGGACGAAAGCGTG
GGTAGCGAACAGG
>MED2706|size:1765
TACGGAGGGTGCAAGCGTTGTCCGGATTTATTGGGTTTAAAGGGTACGTAGGCGGCCAATTAAGTCAGTGGTGAAAGCCA
GCAGCTCAACTGTTGAACTGCCATTGATACTGATTGGCTCGAGTTCTGTTAAGGTAGGCGGAATTGATGGTGTAGCGGTG
AAATGCATAGATACCATCAGGAACACCGATTGCGAAGGCAGCTTACTAGGCAGAAACTGACGCTAATGTACGAAAGCGTG
GGGATCGAACAGG
>MED2441|size:1727
TACAGAGGGTGCAAGCGTTAATCGGAATTACTGGGCGTAAAGCGAACGTAGGTGGCATAATCAGTCAGATGTGAAATCCC
TGGGCTCAACCTGGGAACTGCATCTGATACTATTAAGCTAGAGTAGGTGAGAGGGGAGTAGAATTTCAGGTGTAGCGGTG
AAATGCGTAGATATCTGAAGGAATACCGATGGCGAAGGCAGCTCCCTGGCATCATACTGACACTGAGGTTCGAAAGCGTG
GGTAGCAAACAGG
>MED3988|size:1718
TACGGAGGGTGCAAGCGTTACTCGGAATCACTGGGCGTAAAGAGCGCGTAGGCGGGATAGTCAGTCAGGTGTGAAATCCT
ATGGCTTAACCATAGAACTGCATTTGAAACTACTATTCTAGAGTGTGGGAGAGGTAGGTGGAATTCTTGGTGTAGGGGTA
AAATCCGTAGAGATCAAGAGGAATACTCATTGCGAAGGCGACCTGCTGGAACATTACTGACGCTGATTGCGCGAAAGCGT
GGGGAGCAAACAGG-
>MED3008|size:1625
TACATAGGTCACAAGCGTTATCCGAAATTATTGGGCGTAAAGCGTCTGTAGGTTGTTTGTTAAGTCTGACGTCAAATCTT
GGGGCTCAACCCCATTCCGCGTTAGATACTGGCAAGCTAGAGTTATATAGAGGTTAGTGGAATTCAATGTGAAGCGGTGG
AATGCGTAGATATATTGAAGAACACCAATGGCGAAGGCAGCTAACTGGATATCAACTGACACTGAGAGACGAAAGCGTGG
GGAGCAAACAGG-
>MED7117|size:1780
TACGGAGGGTCCAAGCGTTATCCGGATTTATTAGGTTTAAAGGGTCCGCAGGCGGGATTTTAAGTCAGTGGTGAAAGCCT
ACAGCTCAACTGTAGAACTGCCATTGAAACTGATATCCTTGAGTGTGGTTGAAGTGGGCGGAATATGTCATGTAGCGGTG
AAATGCTTAGATATGACATAGAACACCAATTGCGAAGGCAGCTCACTAAGCCATTACTGACGCTGAGGGACGAAAGCGTG
GGGAGCGAACAGG
>MED9455|size:1785
TACGGAGGATCCAAGCGTTATCCGGAATCATTGGGTTTAAAGGGTCCGTAGGCGGTTTTTTAAGTCAGAGGTGAAATCCT
GCAGCTCAACTGTAGCATTGCCTTTGATACTGAAAGACTTGAGTTATTGTGAAGTAGTTAGAATGTGTAGTGTAGCGGTG
AAATGCATAGATATTACACAGAATACCGATTGCGAAGGCAGATTACTAACAATATACTGACGCTGAGGGACGAAAGCGTG
GGTAGCGAACAGG
>MED4879|size:1092
TACAGAGGGTGCAAGCGTTAATCGGAATTACTGGGCGTAAAGCGAGCGTAGGTGGTTAGATAAGTCAGATGTGAAATTCC
TGGGCTCAACCTAGGAACCGCATCTGATACTGTTTAACTAGAGTAGGTGAGAGGGGAGTAGAATTTCAGGTGTAGCGGTG
AAATGCGTAGATATCTGAAGGAATACCGATGGCGAAGGCAGCTCCCTGGCATCATACTGACACTGAGGTTCGAAAGCGTG
GGTAGCAAACGGG
>MED3279|size:1120
TACGGAGGATCCAAGCGTTATCCGGAATCATTGGGTTTAAAGGGTCCGCAGGCGGTCTATTTAGTCAGAGGTGAAATCCT
ACAGCTCAACTGTAGAATGGCCTTTGATACTGGTAGACTTGAGTCATTGTGAAGTGGTTAGAATGTGTGGTGTAGCGGTG
AAATGCTTAGATATCACACAGAATACCCATTGCGAAGGCAGATCACTAACAATGTACTGACGCTCATGGACGAAAGCGTG
GGGAGCGAACAGG
>MED123|size:1193
TACGGAGGATCCAAGCGTTATCCGGAATCATTGGGTTTAAAGGGTCCGTAGGCGGTTATATAAGTCAGTGGTGAAAGTTT
TCGGCTCAACCGGAAAAATGCCATTGATACTGTATAACTTGAATAAGAGTGAAGTAATTAGAATATGTAGTGTAGCGGTG
AAATGCATAGATATTACATAGAATACCGATTGCGAAGGCAGGTTACTAACTCTTGATTGACGCTGATGGACGAAAGCGTG
GGGAGCGAACAGG
>MED5359|size:1422
TACGTAGGGTGCAAGCGTTAATCGGAATTACTGGGCGTAAAGCGTGCGCAGGCGGTTGTGTAAGTCAGATGTGAAATCCC
CGGGCTCAACCTGGGAATTGCATTTGAGACTGCACGGCTAGAGTGTGTCAGAGGGGGGTAGAATTCCACGTGTAGCAGTG
AAATGCGTAGATATGTGGAGGAATACCGATGGCGAAGGCAGCCCCCTGGGATAACACTGACGCTCATGCACGAAAGCGTG
GGGAGCAAACAGG
>MED327|size:1704
TACGGAGGGGGCAAGCGTTGTTCGGAATTACTGGGCGTAAAGGGCGCGTAGGCGGCCAAGTCAGTCAGGCGTGAAAGCCC
AGGGCTCAACCCTGGAATTGCGTTTGATACTGCTTGGCTAGAGACCGGAAGAGGGTAGTGGAATTCCCAGTGTAGAGGTG
AAATTCGTAGATATTGGGAAGAACACCAGTGGCGAAGGCGGCTACCTGGTCCGGATCTGACGCTGAGGCGCGAAAGCGTG
GGGAGCAAACAGG
>MED8917|size:1746
TACCGGCGCCTCAAGTGGTAGTCGCTTTTATTGGGCCTAAAACGTCCGTAGCCGGTCTGATACATTCGTGGGTAAATCAA
CCAGCTTAACTGGTTGAATTCTGCGAGGACGGTCAGACTTGGGACCGGGAGAGGTGTGGGGTACGCTCAGGGTAGGGGTA
AAATCCTGTCATCCTGAGCGGACCACCTGTTGCGAAGGCGCCACACTAGAACGGATCCGACGGTCAGGGACGAAGCCTAG
GGGCACGAACAGG
>MED7515|size:1679
TACGGAGGGTCCGAGCGTTATCCGGATTTATTGGGTTTAAAGGGTGCGTAGGCGGGTTAATAAGTCAGTGGTGAAAGTCT
GTCGCTCAACGATAGAATTGCCATTGAAACTGTTAGTCTTGAATATAGTAGAGGTAGGCGGAATATATTGTGTAGCGGTG
AAATGCATAGATACGATATAGAACACCAATTGCGAAGGCAGCTTACTATGCTATGATTGACGCTGATGCACGAAAGCGTG
GGTAGCGAACAGG
>MED5871|size:1402
TACGTAGGGTGCAAGCGTTAATCGGAATTACTGGGCGTAAAGCGTGCGCAGGCGGTTTTGTAAGACAGGCGTGAAATCCC
CGGGCTCAACCTGGGAATTGCGCTTGTGACTGCAAGGCTAGAGTACGGTAGAGGGGGGTAGAATTCCGCGTGTAGCAGTG
AAATGCGTAGATATGCGGAGGAACACCGATGGCGAAGGCAGCCCTCTGGACCTGTACTGACGCTCATGCACGAAAGCGTG
GGGAGCAAACAGG
>MED8529|size:1696
TACGTAGGGGGCAAGCGTTATCCGGAATTACTGGGTGTAAAGGGTGCGTAGGCGGCAAAGCAAGTCAGATGTGAAACTCC
TGAGCTCAACTCAGGACATGCATTTGAAACTGTTTTGCTAGAATACAGGAGAGGTAAGTGGAATTCCTAGTGTAGCGGTG
AAATGCGTAGATATTAGGAAGAACACCGGTGGCGAAGGCGACTTACTGGACTGTTATTGACGCTGAGGCACGAAAGCGTG
GGGAGCGAACAGG
>MED1260|size:1612
TACGAGGGGTGCTAGCGTTGTCCGGAATCATTGGGCGTAAAGGGTCCGTAGGCGATCTAACAAGTCAACTGTTAAATACA
TCGGCTTAACCGATGAAATGCAGTTGAAACTGTTAGAATAGAGTTTAGGAGAGGAAAGTGGAATTTCTGGTGTAGCGGTG
ACATGCGTAGATATCAGAAGGAACACCAATGGCGAAGGCAACTTTCTGGCCTAAAACTGACGCTGAGGGACGAAAGCGTG
GGGAGCGAACAGG
>MED6990|size:1586
TACGGAGGATCCAAGCGTTATCCGGAATCATTGGGTTTAAAGGGTCCGTAGGTGGATAATTAAGTCAGAGGTGAAATCCT
GCAGCTCAACTGTAGAATTGCCTTTGATACTGGTTATCTTGAATTATTGTGAAGTAGTTAGAATATGTAGTGTAGCGGTG
AAATGCATAGATATTACATAGAATACCAATTGCGAAGGCAGATTACTAACAATATATTGACACTGATGGACGAAAGCGTG
GGGAGCGAACAGG
>MED8701|size:1618
TACGTAGGGTGCAAGCGTTAATCGGAATTACTGGGCGTAAAGCGTGCGCAGGCGGTTTTGTAAGTCTGACGTGAAATCCC
CGGGCTCAACCTGGGAATTGCGTTGGAGACTGCAAGGCTGGAGTCTGGCAGAGGGGGGTAGAATTCCACGTGTAGCAGTG
AAATGCGTAGAGATGTGGAGGAACACCGATGGCGAAGGCAGCCCCCTGGGTCAAGACTGACGCTCATGCACGAAAGCGTG
GGGAGCAAACAGG
>MED2125|size:1538
TACGGAGGGTGCAAGCGTTATCCGGAATCACTGGGTTTAAAGGGTGCGTAGGTGGCGTTATAAGTCAGAAGTGAAAGCCT
GTAGCTTAACTATGGAATTGCTTTTGATACTGTAATGCTTGAATCAGGTTGAGGTTAGCGGAATGTGACATGTAGCGGTG
AAATGCTTAGATATGTCATAGAACACCGATTGCGAAGGCAGCTGGCTAGACCTGCATTGACACTGAGGCACGAAAGCGTG
GGGAGCGAACAGG
>MED6011|size:1400
TACGTAGGTGGCAAGCGTTATCCGGAATTATTGGGCGTAAAGCGCGCGTAGGCGGTTTCTTAAGTCTGATGTGAAAGCCC
ACGGCTCAACCGTGGAGGGTCATTGGAAACTGGGAAACTTGAGTGCAGAAGAGGAAAGTGGAATTCCATGTGTAGCGGTG
AAATGCGCAGAGATATGGAGGAACACCAGTGGCGAAGGCGACTTTCTGGTCTGTAACTGACGCTGATGTGCGAAAGCGTG
GGGATCAAACAGG
>MED138|size:901
TACGTAGGTCCCAAGCGTTATCCGGATTTACTGGGCGTAAAGCGTCTGTAGCTGGTTATATAAGTCTGTTTTCAAATCCT
ACGACTCAATCGTAGATCGGGAATGGATACTGTATAACTGGAGGTACTGAGGGGTAAGTGGAATTTCCGGTGGAGCGGTG
GAATGCGTTGATATCGGAAGGAACGCCAAAAGCGAAGGCAGCTTACTATTGGATACCTGACAGTCAGAGACGAAAGTCTG
GGTAGCAAACGGG
>MED5551|size:1486
TACGGAAGGTGCGAGCGTTAATCGGAATTACTGGGCGTAAAGAGTACGTAGGCTGTTAGATAAGTCGGATGTGAAATCCC
CGGGCTCAACCTGGGAACTGCATCCGAAACTATTTAACTAGAGTATGGGAGAGGTAAGTAGAATTTCCGGTGTAGCGGTG
AAATGCGTAGATATCGGAAGGAATACCAGTGGCGAAGGCGGCTTACTGGACCAATACTGACGCTGAGGTACGAAAGCGTG
GGGAGCAAACAGG
>MED5547|size:1632
TACGGAGGGTGCAAGCGTTAATCGGAATTACTGGGCGTAAAGCGTACGTAGGATGTGATGTAAGTTGGATGTGAAATCCC
CGGGCTTAACCTGGGAACTGCATTCAAAACTGCATCGCTAGAGTGTAGTAGAGGTAAGCGGAATTTCGGGTGTAGCGGTG
AAATGCGTAGATATCCGAAAGAACATCAGTGGCGAAGGCGGCTTACTGGACTAACACTGACTCTGAGGTACGAAAGCGTG
GGGAGCAAACAGG
>MED190|size:1354
TACGTAGGGGGCAAGCGTTGTCCGGAATGATTGGGCGTAAAGGGCTCGTAGGCGGCTAGACAAGTCTGGAGTGAAAGTCC
TGCTTTTAAGGTGGGAATTGCTTTGGAAACTGTATAGCTTGAGTGCAGGAGAGGTTAGTGGAATTCCTAGTGTAGCGGTG
AAATGCGTAGAGATTAGGAGGAACACCAGTGGCGAAGGCGACTAACTGGACTGTAACTGACGCTCAGGAGCGAAAGTGTG
GGTAGCAAACAGG
>MED5179|size:1466
TACGTAGGGGGCAAGCGTTATCCGGATTTACTGGGTGTAAAGGGAGCGTAGACGGAATGGCAAGTCTGAAGTGAAATACC
CGGGCTCAACCTGGGAACTGCTTTGGAAACTGTTGTTCTAGAGTGTTGGAGAGGTAAGTGGAATTCCTGGTGTAGCGGTG
AAATGCGTAGATATCAGGAAGAACACCGGAGGCGAAGGCGGCTTACTGGACAATAACTGACGTTGAGGCTCGAAAGCGTG
GGGATCAAACAGG
>MED4440|size:1129
TACGAAGGGGGCTAGCGTTGTTCGGAATCACTGGGCGTAAAGCGTATGTAGGCGGATCAAAAAGTTAGATGTGAAATCCC
TGGGCTCAACCCAGGAACTGCATTTAAAACTAGTGATCTAGAATTTGGTAGGGGTTAGTAGAATTTCCAGTGTAGAGGTG
AAATTCGTAGATATTGGAAAGAATACCAGTGGCGAAGGCGACTAACTGGGCCATTTTTGACGCTGAGATACGAAAGCGTG
GGTAGCAAACAGG
>MED7098|size:1425
TACGTAGGTCCCGAGCGTTATCCGGATTTATTGGGCGTAAAGCGAGCGCAGGCGGTTAGATAAGTCTGAAGTTAAAGGCT
GTGGCTTAACCATAGTACGCTTTGGAAACTGTTTAACTTGAGTGCAGAAGGGGAGAGTGGAATTCCATGTGTAGCGGTGA
AATGCGTAGATATATGGAGGAACACCGGTGGCGAAAGCGGCTCTCTGGTCTGTAACTGACGCTGAGGCTCGAAAGCGTGG
GGAGCAAACAGG-
>MED5437|size:1514
TACGGAGGGTGCGAGCGTTAATCGGAATAACTGGGCGTAAAGGGCACGCAGGCGGACTTTTAAGTGAGGTGTGAAAGCCC
CGGGCTTAACCTGGGAATTGCATTTCAGACTGGGAGTCTAGAGTACTTTAGGGAGGGGTAGAATTCCACGTGTAGCGGTG
AAATGCGTAGAGATGTGGAGGAATACCGAAGGCGAAGGCAGCCCCTTGGGAATGTACTGACGCTCATGTGCGAAAGCGTG
GGGAGCAAACAGG
>MED3990|size:1580
TACGTAGGGTGCAAGCGTTAATCGGAATTACTGGGCGTAAAGGGTGCGCAGGCGGTTCGAAAAGAAAGATGTGAAATCCC
AGGGCTCAACCTTGGAACTGCATTTTTAACTGTCGAACTAGAGTATGTCAGAGGGGGGTAGAATTCCACGTGTAGCAGTG
AAATGCGTAGAGATGTGGAGGAATACCGATGGCGAAGGCAGCCCCCTGGGATAATACTGACGCTCATGCACGAAAGCGTG
GGGAGCAAACAGG
>MED9390|size:1563
TACGAAGGGACCTAGCGTAGTTCGGATTTACTGGGCTTAAAGAGTTCGTAGGTGGTTGAAAAAGTTGGTGGTGAAATCCC
AGAGCTTAACTCTGGAACTGCCATCAAAACTTTTCAGCTAGAGTATGATAGAGGAAAGCAGAATTTCTAGTGTAGAGGTG
AAATTCGTAGATATTAGAAAGAATACCAATTGCGAAGGCAGCTTTCTGGATCATTACTGACACTGAGGAACGAAAGCATG
GGTAGCGAAGAGG
>MED1471|size:1443
TACGGAGGGTGCGAGCGTTAATCGGAATTACTGGGCGTAAAGCGCGCGTAGGCGGATTAGTAAGTCAGATGTGAAATCCC
TGGGCTCAACCTAGGAATTGCATTTGATACTGTTAATCTTGAGTATGATAGAGGTAAGCGGAATTTCCAGTGTAGCAGTG
AAATGCGTAGATATTGGAAGGAATATCGATGGCGAAGGCAGCTTACTGGGTCAATACTGACGCTGAGGTGCGAAAGCGTG
GGTAGCGAACGGG
>MED9285|size:1599
TACGGAGGGGGCGAGCGTTGTTCGGAATTACTGGGCGTAAAGGGCGCGTAGGCGGCTCTATCAGTCAGACGTGAAAGCCC
CGGGCTCAACCTGGGATGTGCGTTTGATACTGTAGAGCTAGAGACCGGAAGAGGATGGCGGAATATCCAGTGTAGAGGTG
AAATTCGTAGATATTGGATGGAACACCAGTGGCGAAGGCGGCCATCTGGTCCGGGTCTGACGCTGAGGCGCGAAAGCGTG
GGGAGCAAACAGG
>MED7617|size:1574
TACGGAGGGTGCAAGCGTTATCCGGATTTATTGGGTTTAAAGGGTCCGTAGGCGGGCTAATAAGTCAGTAGTGAAATCTT
GTCGCTTAACGATAAAACTGCTATTGAAACTGTTAGTCTTGAGTGTATTTGAAGTAGCTGGAATGAGTAGTGTAGCGGTG
AAATGCATAGATATTACTCAGAACACCAATTGCGAAGGCAGGTTACTAAGATACAACTGACGCTAAGGGACGAAAGCGTG
GGGAGCGAACAGG
>MED9765|size:1522
TACAGAGGGTGCAAGCGTTAATCGGATTTACTGGGCGTAAAGCGCGCGTAGGTGGCCAATTAAGTCAAATGTGAAATCCC
CGAGCTTAACTTGGGAATTGCATTCGATACTGGTTGGCTAGAGTATGGGAGAGGATGGTAGAATTCCAGGTGTAGCGGTG
AAATGCGTAGAGATCTGGAGGAATACCGATGGCGAAGGCAGCCATCTGGCCTAATACTGACACTGAGGTGCGAAAGCATG
GGGAGCAAACAGG
>MED7387|size:1521
TACGTATGTCGCAAGCGTTATCCGGAATTATTGGGCTTAAAGGGCATCTAGGCGGCATAGCAAGTTGAAGGTGAAAAGCT
GTGGCTCAACCATAGTCTTGCCTACAAAACTGCTAAGCTAGAGTACTGGAGAAGTGGGTGGAACTACACGAGTAGAGGTG
AAATTCGTAGATATGTGTAGGAATGCCGATGATGAAGATAACTCACTGGACAGAAACTGACGCTGAAGTGCGAAAGCTAG
GGGAGCAAACAGG
>MED6304|size:1259
TACGAAGGGACCTAGCGTAGTTCGGAATTACTGGGCTTAAAGAGCTCGTAGGTGGTTAAAAAAGTTGATGGTGAAATCCC
AAGGCTCAACCTTGGAACTGCCATCAAAACTTTTTAGCTAGAGTATGATAGAGGAAAGTGGAATTTCTAGTGTAGAGGTG
AAATTCGTAGATATTAGAAAGAACACCAAATGCGAAGGCAACTTTCTGGATCATTACTGACACTGAGGAGCGAAAGCATG
GGTAGCGAAGAGG
>MED3642|size:1419
TACGGAGGGTGCAAGCGTTACTCGGAATCACTGGGCGTAAAGGACGCGTAGGCGGCTTAATAAGTCAGATGTGAAATCCC
ATGGCTTAACCATGGAACTGCATTTGAAACTATTTGGCTAGAATAAGGGAGAGGTAAAAGGAATTAGTGGTGTAGGGGTA
AAATCCGTAGAGATCACTAGGAATACCTATTGCGAAGGCGTTTTACTGGAACTTTATTGACGCTAAGGCGTGAAAGCGTG
GGGAGCAAACAGG
>MED1771|size:1551
CACGTAGGCACCAAGCGTTATCCGGATTTATTGGGCGTAAAGAGCTCGTAGGCGGTTCAGTCAGTCGGGTGTGAAAACTT
GAGGCTTAACCTCAAGAGGTCACTCGATACTACTGTGACTAGAGTGCGGTAGGGGAGCGGGGAATTCCTGGTGTAGCGGT
GAAATGCGCAGATATCAGGAGGAACACCAGTGGCGAAGGCGCCGCTCTGGGCCGTAACTGACGCTGAGGAGCGAAAGCAT
GGGTAGCAAACAGG-
>MED6706|size:1555
AACCAGCACCTCAAGTGGTCAGGATGATTATTGGGCCTAAAGCATCCGTAGCCGGCTCTGTAAGTTTTCGGTTAAATCTG
TACGCTTAACGTACAGGCTGCCGGGAATACTGCAAAGCTAGGGAGTGGGAGAGGTAGACGGTACTCGGTAGGAAGTGGTA
AAATGCTTTGATCTATCGATGACCACCTGTGGCGAAGGCGGTCTACCAGAACACGTCCGACGGTGAGGGATGAAAGCTGG
GGGAGCAAACAGG
>MED3141|size:1498
TACGGAGGGTGCGAGCGTTATCCGGAATTATTGGGTTTAAAGGGTGCGTAGGCGGAAATTTAAGTCAGTGGTGAAAGCCT
GCAGCTTAACTGTAGAATTGCCATTGATACTGGATTTCTTGAATCTAATAGAAGTAGGCGGAATATGACATGTAGCGGTG
AAATGCTTAGATATGTCATAGAACACCGATAGCGAAGGCAGCTTACTATGTTAGTATTGACGCTAATGCACGAAAGCGTG
GGGAGCGAACAGG
>MED4338|size:1245
TACGGAGGGTGCAAGCGTTATCCGGAATTATTGGGTTTAAAGGGTGCGTAGGCTGTACGGTAAGTCAGAGGTGAAATACC
TGTGCCCAACAGAGGAGTTGCCTTTGATACTGCCGTGCTTGAGTACTAGTGCCGTGGGAGGAATGTGTAGTGTAGCGGTG
AAATGCATAGATATTACACAGAACACCGATTGCGAAGGCATCTCACGAACTAGTAACTGACGCTGATGCACGAAAGCGTG
GGTATCGAACAGG
>MED6108|size:1516
TACGTAGGGTGCAAGCGTTATCCGGAATCACTGGGCGTAAAGGGTGCGTAGGCGGCCTAACAAGTCAGAAGTTAAATCCA
TTGGCTCAACCAATGTCTGCTTTTGAAACTGTTTGGCTTGAATTCAGGATGGGCAAGTGGAATTCCTAGTGTAGCGGTGA
AATGCGTAGATATTAGGAGGAACATCAGTGGCGAAGGCGACTTGCTGGACTGAAATTGACGCTGAGGCACGAAAGCGTGG
GGAGCGAACAGG-
>MED5169|size:1479
TACGGAGGATCCAAGCGTTATCCGGATTTATTGGGTTTAAAGGGTGCGCAGGCGGGACAATAAGTCAGTGGTGAAATCTT
CCAGCTTAACTGGGAAACTGCCATTGATACTGTTGTTCTTGAGTTTGGTTGAAGTAGGCGGAATGAGGCATGTAGCGGTG
AAATGCATAGATATGCCTCAGAACACCAATTGCGAAGGCAGCTTACTAAGCCAATACTGACGCTGAGGCACGAAAGCGTG
GGGAGCGAACAGG
>MED8194|size:1511
TACGGAGGGTGCAAGCGTTACTCGGAATCACTGGGCGTAAAGAGCGTGTAGGCGGATTGATAAGTCAGAAGTGAAATCCT
ATAGCTTAACTATAGAACTGCTTTTGAAACTGTTGGTCTAGAATGTGGGAGAGGTAGATGGAATTTCTGGTGTAGGGGTA
AAATCCGTAGAGATCAGAAGGAATACCGATTGCGAAGGCGATCTACTGGAACAATATTGACGCTGAGACGCGAAAGCATG
GGGAGCAAACAGG
>MED8269|size:1528
TACGGAGGGGGTTAGCGTTGTTCGGAATTACTGGGCGTAAAGCGCACGTAGGCGGACTAGTCAGTCAGAGGTGAAATCCC
AGGGCTCAACCCTGGAACTGCCTTTGATACTGCTAGTCTTGAGTTCGAGAGAGGTAAGTGGAATTCCGAGTGTAGAGGTG
AAATTCGTAGATATTCGGAGGAACACCAGTGGCGAAGGCGGCTTACTGGCTCGATACTGACGCTGAGGTGCGAAAGTGTG
GGGAGCAAACAGG
>MED6167|size:1493
TACGTAGGGTGCAAGCGTTATCCGGAATCACTGGGCGTAAAGGGTGCGTAGGCGGTTTCGCAAGTCAGAAGTTAAATCCA
TTGGCTTAACCAATGTCAGCTTTTGAAACTGCGAGACTTGAATTCAGGAGGGGTAAGTGGAATTCCTAGTGTAGCGGTGA
AATGCGTAGATATTAGGAGGAACATCAGTGGCGAAGGCGACTTACTGGACTGAAATTGACGCTGAGGCACGAAAGCGTGG
GGAGCGAACAGG-
>MED2921|size:1400
TACGGAGGGTGCAAGCGTTATCCGGATTTATTGGGTTTAAAGGGTCCGTAGGCGGATCATTAAGTCAGTGGTGAAAGCCG
GCAGCTCAACTGTCGAACGGCCATTGATACTGATGATCTTGAATATTGTTGAAGTTGGCGGAATAGGTCATGTAGCGGTG
AAATGCTTAGATATGACCTAGAACACCGATTGCGAAGGCAGCCAACTAAGCAGTTATTGACGCTGAGGGACGAAAGCGTG
GGGAGCGAACAGG
>MED7227|size:1482
TACAGAGGGTGCAAGCGTTAATCGGAATTACTGGGCGTAAAGCGAACGTAGGTGGTTAACTAAGTCAGATGTGAAATCCC
TAGGCTTAACCTAGGAACTGCATCTGATACTGGTTAACTAGAGTAGGTGAGAGGAAAGTAGAATTCCAGGTGTAGCGGTG
AAATGCGTAGAGATCTGGAGGAATACCGATGGCGAAGGCAGCTTTCTGGCATCATACTGACACTGAGGTTCGAAAGCGTG
GGTAGCAAACAGG
>MED3518|size:1482
TACGTAGGGTGCGAGCGTTATCCGGAATTATTGGGCGTAAAGAGCTCGTAGGTGGTTGGTCGCGTCTGTCGTGAAAGTCC
ATGGCTTAACTGTGGGTTTGCGGTGGGTACGGGCCGGCTTGAGTGCAGTAGGGGAGATTGGAATTCCTGGTGTAGCGGTG
AAATGCGCAGATATCAGGAGGAATACCGGTGGCGAAGGCGGGTCTCTGGGCTGTTACTGACACTGAGGAGCGAAAGCGTG
GGGAGCGAACAGG
>MED4437|size:1128
TACGGAGGGTGCAAGCGTTAATCGGAATTACTGGGCGTAAAGCGCACGTAGGTGGTACTTTAAGTCTTATGTGAAAGCCC
TGGGCTCAACCTAGGAATTGCATAGGATACTGGAGTGCTTGAATGTAGTAGAGGGTAGTGGAATTTCCAGTGTAGCGGTG
AAATGCGTAGAGATTGGAAGGAACATCAGTGGCGAAGGCGACTACCTGGACTAACATTGACACTGAGGTGCGAAAGCGTG
GGTAGCAAACAGG
>MED9602|size:1461
TACGGAGGGTGCAAGCGTTATCCGGAATCATTGGGTTTAAAGGGTCCGCAGGCGGTTAATTAAGTCAGAGGTGAAATCCC
ATAGCTTAACTATGGAACTGCCTTTGATACTGGTTGACTTGAGTTATATGGAAGTAGGTAGAATAAGTAGTGTAGCGGTG
AAATGCTTAGATATTACTTAGAATACCGATTGCGAAGGCAGCCTACTACATATATACTGACGCTCATGGACGAAAGCGTG
GGGAGCGAACAGG
>MED9672|size:1409
TACGGAGGGGACTAGCGTTGTTCGGAATTACTGGGCGTAAAGCGCACGTAGGCGGACCAGAAAGTATGGGGTGAAATCCC
AGGGCTCAACCCTGGAACTGCCTCATAAACTCCTGGTCTAGAGTTCGAGAGAGGTGAGTGGAATTCCGAGTGTAGAGGTG
AAATTCGTAGATATTCGGAGGAACACCAGTGGCGAAGGCGGCTCACTGGCTCGATACTGACGCTGAGGTGCGAAAGCGTG
GGGAGCAAACAGG
>MED3989|size:1442
TACGGAGGGTGCAAGCGTTACTCGGAATCACTGGGCGTAAAGAGCGTGTAGGCGGATTAGTAAGTTTGAAGTGAAATCCT
ATGGCTCAACCATAGAACTGCTTTGAAAACTGTTAATCTAGAATATGGGAGAGGTAGATGGAATTTCTGGTGTAGGGGTA
AAATCCGTAGATATCAGAAGGAATACCGATTGCGAAGGCGATCTACTGGAACATTATTGACGCTAAGACGCGAAAGCGTG
GGGAGCAAACAGG
>MED5692|size:1249
TACGGAGGGTGCAAGCGTTAATCGGAATTACTGGGCGTAAAGCGCGCGTAGGCGGTTTGTTAAGTCGGATGTGAAAGCCC
CGGGCTCAACCTGGGAACTGCATTCGATACTGGCCGACTAGAGTACGAGAGAGGGAGGTAGAATTCCACGTGTAGCGGTG
AAATGCGTAGATATGTGGAGGAATACCGGTGGCGAAGGCGGCCTCCTGGCTCGATACTGACGCTGAGGTGCGAAAGCGTG
GGGAGCAAACAGG
>MED9433|size:1451
AACCAGCACCTCAAGTGGTCAGGATGATTATTGGGCCTAAAGCATCCGTAGCCGGCTCTGTAAGTTTTCGGTTAAATCTG
TACGCTTAACGTACAGGCTGCCGGGAATACTGCAGAGCTAGGGAGTGGGAGAAGTAGACGGTACTCGGTAGGAAGTGGTA
AAATGCTTTGATCTATCGATGACCACCTGTGGCGAAGGCGGTCTACTAGAACACGTCCGACGGTGAGGGATGAAAGCTGG
GGGAGCAAACAGG
>MED4192|size:1296
TACGGAGGGGGTTAGCGTTGTTCGGAATTACTGGGCGTAAAGCGTACGTAGGCGGACTGATCAGTCAGAGGTGAAATCCC
AGGGCTTAACCCTGGAACTGCCTTTGATACTGTCAGTCTTGAGTTCGAGAGAGGTGAGTGGAATTCCAAGTGTAGAGGTG
AAATTCGTAGATATTTGGAGGAACACCAGTGGCGAAGGCGGCTCACTGGCTCGATACTGACGCTGAGGTACGAAAGTGTG
GGGAGCAAACAGG
>MED9209|size:1321
TACGGAGGGTGCAAACGTTAATCGGAATTACTGGGCGTAAAGCGCGCGTAGGTGGTTTGTTAAGTGGGATGTGAAAGCCC
CAGGCTCAACCTGGGAATAGCATTCCAAACTGACGAACTAGAGTACGATAGAGGGAGGTAGAATTCAGAGTGTAGCGGTG
AAATGCGTAGATATTCTGAGGAATACCGGTGGCGAAGGCGGCCTCCTGGATTGATACTGACACTGAGGTGCGAAAGCGTG
GGGAGCAAACAGG
>MED9047|size:1428
TACGGAGGGTGCGAGCGTTAATCGGAATAACTGGGCGTAAAGGGCACGCAGGCGGTGACTTAAGTGAGGTGTGAAAGCCC
CGGGCTTAACCTGGGAATTGCATTTCATACTGGGTCGCTAGAGTACTTTAGGGAGGGGTAGAATTCCACGTGTAGCGGTG
AAATGCGTAGAGATGTGGAGGAATACCGAAGGCGAAGGCAGCCCCTTGGGAAAGTACTGACGCTCATGTGCGAAAGCGTG
GGGAGCAAACAGG
>MED8652|size:1411
TACGTAGGGTGCGAGCGTTGTCCGGAATTACTGGGCGTAAAGAGCTCGTAGGTGGTTTGTTGCGTCACTTGTGAAATTCC
GGGGCTTAACTCCGGGTGTGCAGGTGATACGGGCATAACTTGAGTACTGTAGGGGAGACTGGAATTCCTGGTGTAGCGGT
GAAATGCGCAGATATCAGGAGGAATACCGATGGCGAAGGCAGGTCTCTGGGCAGTTACTGACGCTGAGGAGCGAAAGCAT
GGGGAGCGAACAGG-
>MED9020|size:1399
TACGTAGGGTGCGAGCGTTAATCGGAATTACTGGGCGTAAAGCGGGCGCAGACGGTTACTTAAGCAGGATGTGAAATCCC
CGGGCTCAACCCGGGAACTGCGTTCTGAACTGGGTGACTCGAGTGTGTCAGAGGGAGGTAGAATTCCACGTGTAGCAGTG
AAATGCGTAGAGATGTGGAGGAATACCGATGGCGAAGGCAGCCTCCTGGGACAACACTGACGTTCATGCCCGAAAGCGTG
GGTAGCAAACAGG
>MED2542|size:1415
TACGAAGGGGGCGAGCGTTATTCGGAATTATTGGGCGTAAAGGGCTCGCAGGCTGCTTGAACAGTTAGACGTGAAATCCC
CGGGCTTAACCTGGGAACTGCGTTTAATACTAGCAAGCTAGAGAAATAGAGAGGAAAGTGGAACTCCCAGTGTAGAGGTG
AAATTCGTAGATATTGGGAAGAACACCAGTGGCGAAAGCGACTTTCTGGCTATTTTCTGACGCTGAGGAGCGAAAGCGTG
GGGAGCAAACAGG
>MED9789|size:1379
TACGAAGGGGGCGAGCGTTGTTCGGAATTACTGGGCGTAAAGGGAGCGCAGGCGGTTCATTTAGTTAGGCGTGAAAGCCC
CGGGCTCAACCTGGGAACTGCGCTTAATACTGATGAACTAGAAAACAGAAGAGGGTAGTGGAATTCCCAGTGTAGAGGTG
AAATTCGTAGATATTGGGAAGAACACCGGTGGCGAAAGCGGCTACCTGGTCTGATTTTGACGCTGAGGCTCGAAAGCGTG
GGGAGCAAACAGG
>MED7188|size:1283
TACGGAGGGTGCAAGCGTTAATCGGAATTACTGGGCGTAAAGCGAACGTAGGTGGTTAACTAAGTCAAATGTGAAATCCC
TAGGCTCAACCTAGGAACTGCATCTGATACTGGCTAACTAGAGTAGGTGAGAGGAAAGTAGAATTCCAGGTGTAGCGGTG
AAATGCGTAGAGATCTGGAGGAATACCGATGGCGAAGGCAGCTTTCTGGCATCATACTGACACTGAGGTTCGAAAGCGTG
GGTAGCAAACAGG
>MED4649|size:1237
TACGGAGGGTGCAAGCGTTATTCGGAATTACTGGGCGTAAAGGGTGCGCAGGCGGTCTTGAAAGTCAGATGTGAAATCCC
TCGGCTCAACCGGGGCACTGCATTTGAAACTTCAGGACTGGAATTCGGGAGAGGGTAGCGGAATTCCTGGAGTAGGAGTG
AAATCCGTAGATATCAGGAGGAACACCGGTGGCGAAGGCGGCTACCTGGCCCGATATTGACGCTGAGGCACGAAAGCGTG
GGTAGCAAACAGG
>MED4072|size:1149
TACAGAGGGTGCAAGCGTTAATCGGAATTACTGGGCGTAAAGCGCGCGTAGGTGGTTTGTTAAGTCTGATGTGAAATCCC
AGGGCTCAACCTTGGAATGGCACCGGATACTGGCTAGCTAGAGTATGGTAGAGGGGTGTGGAATTTCCTGTGTAGCGGTG
AAATGCGTAGATATAGGAAGGAACATCAGTGGCGAAGGCGACACCCTGGACTAATACTGACACTGAGGTGCGAAAGCGTG
GGGAGCAAACAGG
>MED434|size:1109
TACGGAGGGGGTTAGCGTTGTTCGGAATTACTGGGCGTAAAGCGCGCGTAGGCGGACTGGAAAGTTGGGGGTGAAATCCC
AGGGCTCAACCCTGGAACTGCCTCCAAAACTATCAGTCTAGAGTTCGAGAGAGGTGAGTGGAATTCCGAGTGTAGAGGTG
AAATTCGTAGATATTCGGAGGAACACCAGTGGCGAAGGCGGCTCACTGGCTCGATACTGACGCTGAGGTGCGAAAGTGTG
GGGAGCAAACAGG
>MED3815|size:1351
TACGGAGGGTGCGAGCGTTAATCGGAATTACTGGGCGTAAAGGGTACGTAGGCGGTTTACCAAGTCAGATGTGAAATCCC
CGGGCTTAACCTGGGCACTGCATTTGAAACTGTTAGACTAGAGTGTTTGAGAGGTTAGTGGAATTCAAGGCGTAGCGGTG
AAATGCGTAGAGGTCTTGAGGAACATCAGTGGCGAAGGCGACTAACTGGCGATACACTGACGCTGAGGTACGAAAGCGTG
GGTAGCGAACGGG
>MED6305|size:1276
TACGAAGGGACCTAGCGTAGTTCGGAATTACTGGGCTTAAAGAGTTCGTAGGTGGTTAAAAAAGTTGATGGTGAAATCCC
AAGGCTCAACCTTGGAACTGCCATCAAAACTTTTTAGCTAGAGTATGATAGAGGAAAGTGGAATTTCTAGTGTAGAGGTG
AAATTCGTAGATATTAGAAAGAACATCAAAAGCGAAGGCAACTTTCTGGATCATTACTGACACTGAGGAACGAAAGCATG
GGTAGCGAAGAGG
>MED59|size:827
TACGGAGGGTGCGAGCGTTATCCGGAATTACTGGGTTTAAAGGGTATGTAGGCGGTTTTTTAAGTCTGACGTGAAAGGTT
TCGGCTTAACCGAGAGACTGCGTTGGATACTGGGGAGCTAGAATGAGTTGGGAGTATGCGGAATGGGTCATGTAGCGGTG
AAATGCATAGATATGACTTAGAACATCGAGAGCGAAGGCAGCATGCTATGACTATATTGACGCTGAGGTACGAAAGCGTG
GGTAGCGAACAGG
>MED7138|size:1367
TACGGAGGGTGCAAGCGTTATCCGGATTTATTGGGTTTAAAGGGTCCGTAGGCGGACGACTAAGTCAGTGGTGAAATCCA
ACAGCTCAACTGTTGAACTGCCATTGATACTGATCGTCTTGAGTATGTTAGATGTTGGCGGAATAGGTCATGTAGCGGTG
AAATGCTTAGATATGACCTAGAACACCGATTGCGAAGGCAGCCAACAATGCCATTACTGACGCTGAGGGACGAAAGCGTG
GGGAGCGAACAGG
>MED2574|size:1353
TACGGAGGGTGCAAGCGTTATCCGGAATCATTGGGTTTAAAGGGTCCGCAGGCGGACTGATAAGTCAGTGGTGAAATCCC
GTAGCTTAACTACGGAACTGCCATTGAAACTGTCAGTCTTGAATTCGGTCGAAGTGGGCGGAATGTGTCATGTAGCGGTG
AAATGCATAGATATGACACAGAACACCGATAGCGAAGGCAGCTCACTAGGCCTGAATTGACGCTCAGGGACGAAAGCGTG
GGGAGCGAACAGG
>MED9080|size:1350
TACGGAGGATGCGAGCGTTATCCGGATTTATTGGGTTTAAAGGGTGCGTAGGTGGCCCGATAAGTCAGCGGTGAAATCTC
CGAGCTCAACTCGGACACTGCCGTTGAAACTGTCGGGCTTGAGTGTAGATGAGGTAGGCGGAATGCGTGGTGTAGCGGTG
AAATGCATAGATATCACGCAGAACTCCAATTGCGAAGGCAGCTTACTAAGGTACAACTGACACTGAAGCACGAAAGCGTG
GGTATCAAACAGG
>MED183|size:1101
CACGTAAGTTGCGAGCGTTGTTCGGAATTATTGGGCGTAAAGGGCATGTAGGCGGTTTTGCAAGTCTGGCGTGAAATACA
GGGCTTAACTCCTGAACTGCGTTGGAAACTGTAAGACTAGAGTCACTGAGGGGCAATCAGAATTCCAGGTGTAGGGGTGA
AATCTGTAGATATCTGGAAGAATACCAATGGCGAAGGCAGGTTACCAGCAGATGACTGACGCTGAGGTGCGAAGGTGCGG
GGAGCAAACAGG-
>MED7484|size:1252
TACGGAGGGTCCGAGCGTTATCCGGATTTATTGGGTTTAAAGGGTGCGTAGGCGGGTTAATAAGTCAGTGGTGAAAGTCT
GTTGCTCAACGATAGAATTGCCATTGAAACTGTTAGTCTTGAATGTAGTAGAAGTAGGCGGAATATATTGTGTAGCGGTG
AAATGCATAGATACGATATAGAACACCAATTGCGAAGGCAGCTTACTATGCTATGATTGACGCTGATGCACGAAAGCGTG
GGTAGCGAACAGG
>MED8248|size:1341
TACGGAGGGTGCGAGCGTTAATCGGAATTACTGGGCGTAAAGCGCGCGTAGGCGGTTATTTAAGTCAGATGTGAAAGCCC
AGGGCTTAACCTTGGAACTGCATTTGAAACTGAATAACTTGAGTATGGTAGAGGTAAGCGGAATTTCCAGTGTAGCAGTG
AAATGCGTAGAGATTGGAAGGAATATCGATGGCGAAGGCAGCTTACTGGGCCAATACTGACGCTGAGGTGCGAAAGCGTG
GGTAGCGAACGGG
>MED2011|size:1234
TACGGAGGGGGTTAGCGTTGTTCGGAATTACTGGGCGTAAAGCGCGCGTAGGCGGACTATTAAGTTAGGGGTGAAATCCC
GGGGCTCAACCCCGGAACTGCCTCTAATACTGGTAGTCTTGAGTTCGAGAGAGGTGAGTGGAATTCCGAGTGTAGAGGTG
AAATTCGTAGATATTCGGAGGAACACCAGTGGCGAAGGCGGCTCACTGGCTCGATACTGACGCTGAGGTGCGAAAGTGTG
GGGAGCAAACAGG
>MED7734|size:1337
TACGGAGGGTGCAAGCGTTATCCGGATTTATTAGGTTTAAAGGGTCCGTAGGCGGGACTTTAAGTCAGTGGTGAAATCCT
GCAGCTCAACTGTAGCACTGCCATTGATACTGGAGTTCTTGAATGTGATTGAGGTATGCGGAATGAGAAGTGTAGCGGTG
AAATGCGTAGATATTTCTCAGAACACCGATTGCGAAGGCAGCATACTAAGTCATGATTGACGCTGATGGACGAAAGCGTA
GGTAGCGAACAGG
>MED8609|size:1254
TACAGAGGGTGCGAGCGTTAATCGGAATTACTGGGCGTAAAGCGAGCGTAGGTGGTCAATTAAGTCAGATGTGAAATCCC
TGGGCTTAACCTAGGAACTGCATCTGATACTGGTTGACTAGAGTAGGTGAGAGGGAAGTAGAATTCCAGGTGTAGCGGTG
AAATGCGTAGAGATCTGGAGGAATACCGATGGCGAAGGCAGCTTCCTGGCATCATACTGACACTGAGGTTCGAAAGCGTG
GGTAGCAAACAGG
>MED7670|size:1319
TACGGAGGGTGCGAGCGTTAATCGGAATAACTGGGCGTAAAGGGCACGCAGGCGGTTGTCTAAGTGAGATGTGAAAGCCC
CGAGCTTAACTTGGGAATTGCATTTCAGACTGGGCGACTAGAGTCCTCTAGGGAGGGGTAGAATTCCACGTGTAGCGGTG
AAATGCGTAGAGATGTGGAGGAATACCGAAGGCGAAGGCAGCCCCTTGGAGAGAGACTGACGCTGAGGTGCGAAAGCGTG
GGTAGCAAACAGG
>MED7710|size:1306
TACGGAGGGTGCAAGCGTTATCCGGATTTATTGGGTTTAAAGGGTCCGTAGGTGGACCATTAAGTCAGAAGTGAAATCCC
GCGGCTCAACCGCGGAACTGCTTTTGATACTGGTGGTCTTGAGTGTGCTCGAAGTTGGCGGAATATGACATGTAGCGGTG
AAATGCTTAGATATGTCATAGAACACCGATTGCGAAGGCAGCCAACTAGGTCACAACTGACACTGAGGGACGAAAGCGTG
GGGAGCGAACAGG
>MED2336|size:863
TACGGAGGGTGCAAGCGTTATCCGGATTTATTGGGTTTAAAGGGTCCGCAGGCGGGATTCTAAGTCAGTGGTGAAAGCCT
ACAGCTCAACTGTAGAACTGCCATTGATACTGGAATCCTTGAGTGTGGTTGAAGTAGACGGAATATGTCATGTAGCGGTG
AAATGCATAGATATGACATAGAACACCAATTGCGTAGGCAGTTTACTAAACCATTACTGACGCTCATGGACGAAAGTGTG
GGTAGCGAACAGG
>MED3574|size:1315
TACGAAGGTCCCGAGCGTTATTCGGAATCACTGGGCGTAAAGGGAGCGTAGGCTGTACGGTAAGTCAGATGTGAAATCTC
AGAGCTCAACTCTGAAACTGCATCCGATACTGCCGTACTAGAGTAATGGAGGGGTAACTGGAATTCTCGGTGTAGCAGTG
AAATGCGTAGATATCGAGAGGAAGACCAACGGCGAAGGCAGGTTACTGGACATTTACTGACGCTGAGGCTCGAAGGCTAG
GGTAGCGAAAGGG
>MED8071|size:1302
TACGTAGGGTGCAAGCGTTATCCGGAATCACTGGGCGTAAAGGGTGCGTAGGCGGTAAAGCAAGTCAGAAGTGAAAGGCA
ATAGCTCAACTATTGTAAGCTTTTGAAACTGTTTTACTTGAATTCAGGAGAGGTAAGTGGAATTCCTAGTGTAGCGGTGA
AATGCGTAGATATTAGGAGGAACACCGGTGGCGAAGGCGACTTACTGGACTGAGATTGACGCTGATGCACGAAAGCGTGG
GGAGCGAACAGG-
>MED6630|size:1323
AACCAGCACCTCAAGTGGTCAGGATGATTATTGGGCCTAAAGCATCCGTAGCCGGCTCTGTAAGTTTTCGGTTAAATCTG
TACGCTTAACGTACAGGCTGCCGGGAATACTGCAGAGCTAGGGAGTGGGAGAGGTAGACGGTACTCGGTAGGAAGGGGTA
AAATCCTTTGATCTATTGATGACCACCTGTGGCGAAGGCGGTCTACCAGAACACGTCCGACGGTGAGGGATGAAAGCTGG
GGGAGCAAACAGG
>MED1198|size:1290
CACGTAAGGGGCAAGCGTTGTTCGGAATTATTGGGCGTAAAGGGTGCGCAGGCGGACAGGCAAGTCTGATGTAAAAGGTG
TGGGCTCAACCCGCACATGCGTTGGAAACTGCTAGTCTAGAATGGTTGAGGGGAAACTGGAATTCCTAGTGTAGAGGTAA
AATTTGTAGATATTAGGAAGAACACCGGAGGCGAAGGCGAGTTTCTGGCAACCAATTGACGCTGAGGCACGAAAGCGTGG
GGAGCGAACAGG-
>MED7756|size:1280
TACGGAGGATTCAAGCGTTATCCGGATTCATTGGGTTTAAAGGGTCTGTAGGCGGTTTCGTAAGTCAGTGGTGAAATCCT
GAGGCTCAACCTTGGAACTGCCATTGAAACTGTGGAACTTGAGTATAACAGAAGTTGGCGGAATGTGTGGTGTAGCGGTG
AAATGCATAGAGATCACACAGAACACCGATTGCGAAGGCAGCTGACTATGTATATACTGACGTTGAGAGACGAAAGCGTG
GGGAGCGAACAGG
>MED5697|size:1234
TACGGAGGGTGCGAGCGTTAATCGGAATTACTGGGCGTAAAGCGCGCGTAGGCGGTTTGATAAGCTGGATGTGAAAGCCC
CGGGCTCAACCTGGGAACTGCATCCAGAACTGTCTGACTAGAATACAATAGAGGTGAGTGGAATTTCCTGTGTAGCGGTG
AAATGCGTAGATATAGGAAGGAACATCAGTGGCGAAGGCGACTCACTGGATTGATATTGACGCTAAGGTGCGAAAGCGTG
GGGAGCGAACAGG
>MED5800|size:1229
TACGGAGGATGCGAGCGTTATCCGGATTTATTGGGTTTAAAGGGTGCGTAGGTGGTCAGATAAGTCAGCGGTGAAATCTC
CGAGCTCAACTCGGAAACTGCCGTTGAAACTGTTTGACTTGAGTGCAGATGAGGTAGGCGGAATGCGTGGTGTAGCGGTG
AAATGCATAGATATCACGCAGAACTCCGATTGCGAAGGCAGCTTACTAAGGTGCAACTGACACTGAAGCACGAAAGCGTG
GGTATCAAACAGG
>MED9456|size:1298
TACGGAGGATCCAAGCGTTATCCGGAATCATTGGGTTTAAAGGGTCCGTAGGCGGTTTTTTAAGTCAGAGGTGAAATCCT
GCAGCTCAACTGTAGCATTGCCTTTGATACTGAAAGACTTGAGTTATTGTGAAGTAGTTAGAATGTGTAGTGTAGCGGTG
AAATGCATAGATATTACACAGAATACCGATTGCGAAAGCAGATTACTAACAATATACTGACGCTGAGGGACGAAAGCGTG
GGTAGCGAACAGG
>MED8654|size:1163
TACGTAGGGTGCGAGCGTTGTCCGGAATTACTGGGCGTAAAGAGCTCGTAGGTGGTTTGTCGCGTCGTCTGTGAAATTCC
GGGGCTTAACTCCGGGCGTGCAGGCGATACGGGCATAACTTGAGTACTGTAGGGGAGACTGGAATTCCTGGTGTAGCGGT
GAAATGCGCAGATATCAGGAGGAACACCGGTGGCGAAGGCGGGTCTCTGGGCAGTAACTGACGCTGAGGAGCGAAAGCAT
GGGGAGCGAACAGG-
>MED4510|size:1185
GACGTAGGGCGCGAGCGTTGTCCGGATTTATTGGGCGTAAAGAGCTCGTAGGCGGCTTGTCGCGTCGACTGTGAAAACTC
GGGGCTCAACTCCGAGCTTGCAGTCGATACGGGCAGGCTAGAGTTCGGTAGGGGAGACTGGAATTCCTGGTGTAGCGGTG
AAATGCGCAGATATCAGGAGGAACACCGATGGCGAAGGCAGGTCTCTGGGCCGATACTGACGCTGAGGAGCGAAAGCGTG
GGGAGCGAACAGG
>MED3862|size:1252
TACGGAGGGTGCAAGCGTTAATCGGAATTACTGGGCGTAAAGGGTTCGTAGGTGGTTTTATAAGTCAGATGTGAAATCCC
TGGGCTTAACCTAGGAACTGCATTTGATACTGTTTAACTAGAGTTTACTAGAGGATTGGGGAATTTCCGGTGTAGCAGTG
AAATGCATAGATATCGGAAGGAATATCAATGGCGAAGGCAACAATCTGGGGTTGAACTGACACTGAGGGACGAAAGCGTG
GGTAGCAAACAGG
>MED2227|size:1237
TACGTAGGTCCCGAGCGTTGTCCGGATTTATTGGGCGTAAAGCGAGCGCAGGCGGTTAGATAAGTCTGAAGTTAAAGGCT
GTGGCTTAACCATAGTATGCTTTGGAAACTGTTTAACTTGAGTGCAGAAGGGGAGAGTGGAATTCCATGTGTAGCGGTGA
AATGCGTAGATATATGGAGGAACACCGGTGGCGAAAGCGGCTCTCTGGTCTGTAACTGACGCTGAGGCTCGAAAGCGTGG
GGAGCAAACAGG-
>MED8130|size:1174
TACGTAGGGGGCTAGCGTTATCCGGATTTACTGGGCGTAAAGGGTGCGTAGGTGGTCTTTCAAGTCGGTGGTTAAAGGCT
ACGGCTCAACCGTAGTTAGCCTCCGAAACTGGAAGACTTGAGTGCAGGAGAGGAAAGTGGAATTCCCAGTGTAGCGGTGA
AATGCGTAGATATTGGGAGGAACACCAGTAGCGAAGGCGGCTTTCTGGACTGCAACTGACACTGAGGCACGAAAGCGTGG
GTAGCAAACAGG-
>MED2013|size:1201
TACGGAGGGGGCTAGCGTTGTTCGGAATCACTGGGCGTAAAGCGCGCGTAGGCGGGCCAATCAGTTGGGGGTGAAAGCCC
GGAGCTCAACTCCGGAACTGCCTCCAATACTGTTGGTCTTGAGGTCGAGAGAGGTAAGTGGAATTCCTAGTGTAGAGGTG
AAATTCGTAGATATTAGGAAGAACACCAGTGGCGAAGGCGACTTACTGGCTCGATTCTGACGCTGAGGTGCGAAAGCGTG
GGGAGCAAACAGG
>MED6758|size:1230
TACGGAGGATCCGAGCGTTATCCGGATTTATTGGGTTTAAAGGGAGCGTAGATGGATGTTTAAGTCAGTTGTGAAAGTTT
GCGGCTCAACCGTAAAATTGCAGTTGATACTGGATATCTTGAGTGCAGTTGAGGCAGGCGGAATTCGTGGTGTAGCGGTG
AAATGCTTAGATATCACGAAGAACTCCGATTGCGAAGGCAGCCTGCTAAGCTGCAACTGACATTGAGGCTCGAAAGTGTG
GGTATCAAACAGG
>MED3817|size:1241
TACGGAGGGTGCGAGCGTTAATCGGAATTACTGGGCGTAAAGGGTACGTAGGCGGTTTATCAAGTCAGATGTGAAATCCC
CGGGCTTAACCTGGGCACTGCATTTGAAACTGATAGACTAGAGTGTTTGAGAGGTTAGTGGAATTCAAGGCGTAGCGGTG
AAATGCGTAGAGGTCTTGAGGAACATCAGTGGCGAAGGCGACTAACTGGCGATACACTGACGCTGAGGTACGAAAGCGTG
GGTAGCGAACGGG
>MED322|size:1132
TACGTAGGTGGCAAGCGTTGTCCGGATTTATTGGGCGTAAAGCGAGCGCAGGCGGAATGATAAGTCTGATGTGAAAGCCC
ACGGCTCAACCGTGGAACTGCATCGGAAACTGTCATTCTTGAGTGCAGAAGAGGAGAGTGGAATTCCATGTGTAGCGGTG
GAATGCGTAGATATATGGAAGAACACCAGTGGCGAAGGCGGCTCTCTGGTCTGCAACTGACGCTGAGGCTCGAAAGCATG
GGTAGCGAACAGG
>MED346|size:1261
GACGAAGGATCCAAGCGTTGTCCGGATTTACTGGGTTTAAAGGATGCGTAGGCGGACACTTAAGCCAGTGGTGAAATCCC
ATAGCTCAACTATGGAACTGCCATTGGAACTGTGTGTCTTGAATTCGGTTGAGGTAGATGGAATATAACATGTAGCGGTG
AAATGCTTAGATATGTTATAGAACACCGATTGCGAAGGCAGTCTACTAAGCCGACATTGACGCTGAGGCATGAAAGCGTG
GGGAGCGAACAGG
>MED1315|size:1245
CACGTACTGTGCGAACGTTATTCGGAATCACTGGGCTTAAAGGGTACGTAGGCGGTTTATCAAGTCAGGTGTGAAATGCC
TGAGCTCAACTGAGGCACTGCGCTTGAAACTGATAAACTAGAGTATTCCAGGGGTGTGCGGAACTGCCAGTGGAGCGGTG
AAATGCGTTGATATTGGCAGGAACACCGGAGGCGAAGGCGGCACACTGGGGGATAACTGACGCTGAGGTACGAAAGCCAG
GGTAGCGAACGGG
>MED8377|size:1216
TACGTATGGGGCAAGCGTTGTCCGGAATTATTGGGCGTAAAGGGTACGTAGGCGGTTAATTAAGTCCTAATTAAAAGGCA
TTGGCTCAACCAATGTAAGGTTAGGATACTGATTAACTTGAGTAGATGAGAGGAAAGTGGAATTCCATGTGTAGCGGTGA
AATGCGTAGATATATGGAGGAACACCTGAGGCGAAGGCGACTTTCTGGAATCTAACTGACGCTGAGGTACGAAGGCGTGG
GGAGCAAACAGG-
>MED5880|size:1183
TACGGAGGGTGCAAGCGTTAATCGGAATTACTGGGCGTAAAGCGTGCGTAGGCGGCCTTTTAAGTTGGATGTGAAAGCCC
CGGGCTTAACCTGGGAACGGCATCCAAAACTGAGAGGCTCGAGTGCGGAAGAGGAGTGTGGAATTTCCTGTGTAGCGGTG
AAATGCGTAGATATAGGAAAGAACACCAGTGGCGAAGGCGACACTCTGGTCTGACACTGACGCTGAGGTACGAAAGCGTG
GGGAGCAAACAGG
>MED9726|size:1198
TACGGAGGGTGCGAGCGTTATTCGGAATTACTGGGCGTAAAGCGCATGCAGGCGGCTACTTAAGTCAGATGTGAAATCCC
TGGGCTCAACCTAGGAATTGCATTTGAAACTGGGTGGCTAGAGTATGATAGAGGAAAGCGGAATTTCTAGTGTAGCAGTG
AAATGCGTAGATATTAGAAGGAACACCAATGGCGAAGGCAGCTTTCTGGGTCAATACTGACGCTCATATGCGAAAGCGTG
GGTAGCAAACAGG
>MED2628|size:1142
TACGGAGGGGGTTAGCGTTGTTCGGAATTACTGGGCGTAAAGCGCACGTAGGCGGATCGGAAAGTTGGGGGTGAAATCCC
GGGGCTCAACCCCGGAACTGCCTCCAAAACTATCGGTCTAGAGTTCGAGAGAGGTGAGTGGAATTCCGAGTGTAGAGGTG
AAATTCGTAGATATTCGGAGGAACACCAGTGGCGAAGGCGGCTCACTGGCTCGATACTGACGCTGAGGTGCGAAAGTGTG
GGGAGCAAACAGG
>MED9179|size:1200
TACGGAGGGTGCGAGCGTTAATCGGAATTACTGGGCGTAAAGCGCACGCAGGCGGTTTGTTAAGCTAGATGTGAAAGCCC
CGAGCTCAACTTGGGATGGTCATTTAGAACTGGCAGACTAGAGTCTTGGAGAGGGGAGTGGAATTCCAGGTGTAGCGGTG
AAATGCGTAGATATCTGGAGGAACATCAGTGGCGAAGGCGACTCCCTGGCCAAAGACTGACGCTCATGTGCGAAAGTGTG
GGTAGCGAACAGG
>MED641|size:1157
TACGGGGGGAACAAGCATTATTCGGAATGATTTGGCGTAAAAAGTTTGTAGATTGTTTTTATAGTTGAAAAAAAAAAAAT
AAAGCTTAACTTTATCCATTTTTTCAAAACGTTTAAACTGGAGTATACATAGGAGATAATGGAATTTCTATTGGAGGGAT
AAAATCCTGTAATAATAGAAGGAAGGCCAAGGGCGAAGGCAATTATCTGGGTATATACTGACATTGAGAAACGAAAGCTT
GGGTAGCAAACGGG-
>MED3461|size:1208
TACGAAGGTCCCGAGCGTTATTCGGAATCACTGGGCGTAAAGAGTACGTAGGCGGTTTGGTAAGTCAGGTGTGAAATCCC
GGAGCTCAACTCCGGAACTGCATCCGATACTGCTAGACTAGAGTAATGGAGAGGCAGGTGGAATTCTCGGTGTAGCAGTG
AAATGCGTGGATATCGAGAGGAAGACCAATGGCGAAGGCAGCCTGCTGGACATTTACTGACGCTGAGGTACGAAGGCCAG
GGTAGCGAAAGGG
>MED6330|size:1185
TACGGAGGATGCAGGCGTTATCCGGATTTATTAGGTTTAAAGGGTGCGCAGGCGGATTATTAAGTCAGTGGTGAAAGCTT
TCAGCTTAACTGGAAAACTGCCATTGATACTGATAGTCTTGAGTATGGAAGAGGTAGGCGGAATGTGTAGTGTAGCGGTG
AAATGCTTAGATATTACACAGAACACCAATTGCGAAGGCAGCTTACTATCCCATAACTGACGCTGAGGCACGAAAGCGTG
GGGAGCGAACAGG
>MED4625|size:916
TACGTAGGTGGCAAGCGTTATCCGGATTTATTGGGCGTAAAGCGAGCGCAGGCGGTTTTTTAAGTCTGATGTGAAAGCCC
TCGGCTTAACCGAGGAAGCGCATCGGAAACTGGGAAACTTGAGTGCAGAAGAGGACAGTGGAACTCCATGTGTAGCGGTG
AAATGCGTAGATATATGGAAGAACACCAGTGGCGAAGGCGGCTGTCTGGTCTGTAACTGACGCTGAGGCTCGAAAGCATG
GGTAGCGAACAGG
>MED3645|size:1165
TACGGAGGGTGCAAGCGTTACTCGGAATCACTGGGCGTAAAGGACGCGTAGGCGGCTTAACAAGTCAGATGTGAAATCCC
ATGGCTTAACCATGGAACTGCATTTGAAACTGTTTGGCTAGAATAAGGGAGAGGTAAATGGAATTAGTGGTGTAGGGGTA
AAATCCGTAGAGATCACTAGGAATACCTATTGCGAAGGCGATTTACTGGAACTTTATTGACGCTAAGGCGTGAAAGCGTG
GGGAGCAAACAGG
>MED3514|size:1087
TACGTAGGGTGCAAGCGTTGTCCGGAATTACTGGGCGTAAAGAGCTCGTAGGTGGTTTGTCACGTCGTCTGTGAAATTCC
ACAGCTTAACTGTGGGCGTGCAGGCGATACGGGCTGACTTGAGTACTGTAGGGGTAACTGGAATTCCTGGTGTAGCGGTG
AAATGCGCAGATATCAGGAGGAACACCGATGGCGAAGGCAGGTTACTGGGCAGTTACTGACGCTGAGGAGCGAAAGCATG
GGTAGCAAACAGG
>MED209|size:974
CACGTAGGCACCAAGCGTTATCCGGATTTATTGGGCGTAAAGAGCTCGTAGGCGGTTTGGTAAGTCGGGTGTGAAAACTC
TGGGCTCAACCCAGAGAGGCCACTCGATACTGCTATGACTAGAGTACGGTAGGGGAGCGGGGAATTCCTGGTGTAGCGGT
GAAATGCGCAGATATCAGGAGGAACACCAGCGGCGAAGGCGCCGCTCTGGGCCGTAACTGACGCTGAGGAGCGAAAGCAT
GGGTAGCAAACAGG-
>MED7538|size:1132
TACGGAGACTGCAAGCGTTACTCGGATTCACTGGGCGTAAAGGGTGCGTAGGCGGATAGATGTGTCAGGTGTGAAATCTC
GGGGCTCAACCTCGAAACTGCGCCTGAAACTGTCTATCTAGAGTATTGGAGGGGTAAGTGGAATTTCTGGTGTAGCGGTG
AAATGCGTAGATATCAGAAGGAACACCAATGGCGAAGGCAGCTTACTGGACAAATACTGACGCTGAGGCACGAAAGCATG
GGTAGCGAAAGGG
>MED2334|size:1099
TACGGAGGGTGCAAGCGTTATCCGGATTTATTAGGTTTAAAGGGTCCGCAGGCGGAATATTAAGTCAGTGGTGAAAGCCT
ACAGCTCAACTGTAGAACTGCCATTGATACTGATATTCTTGAGTATGGATGAAGTGGGCGGAATATGTCATGTAGCGGTG
AAATGCATAGATATGACATGGAACACCAATTGCGAAGGCAGCTCACTAAACCATTACTGACGCTCATGGACGAAAGCGTG
GGGAGCGAACAGG
>MED231|size:856
TACGGAGGGAGCTAGCGTTATTCGGAATTACTGGGCGTAAAGCGCACGTAGGCGGCTTTGTAAGTAAGAGGTGAAAGCCC
AGAGCTCAACTCTGGAATTGCCTTTTAGACTGCATCGCTTGAATCATGGAGAGGTCAGTGGAATTCCGAGTGTAGAGGTG
AAATTCGTAGATATTCGGAAGAACACCAGTGGCGAAGGCGGCTGACTGGACATGTATTGACGCTGAGGTGCGAAAGCGTG
GGGAGCAAACAGG
>MED6974|size:1158
TACGGAGGATCCAAGCGTTATCCGGAATCATTGGGTTTAAAGGGTCCGTAGGTGGATAACTAAGTCAGAGGTGAAATCTT
GCAGCTCAACTGTAAAATTGCCTTTGAAACTGGTTATCTTGAGTTATTATGAAGTAGTTAGAATATGTAGTGTAGCGGTG
AAATGCATAGATATTACATAGAATACCAATTGCGAAGGCAGATTACTAATAATTAACTGACACTGATGGACGAAAGCGTG
GGTAGCGAACAGG
>MED4623|size:971
TACGAAGGGTGCAAGCGTTACTCGGAATTACTGGGCGTAAAGCGTGCGTAGGTGGTTCGTTAAGTCTGATGTGAAAGCCC
TGGGCTCAACCTGGGAACTGCATTGGATACTGGCGATCTGGAGTGCGGTAGAGGGTGGCGGAATTCCCGGTGTAGCAGTG
AAATGCGTAGATATCGGGAGGAACATCCGTGGCGAAGGCGGCCACCTGGACCAGCACTGACACTGAGGCACGAAAGCGTG
GGGAGCAAACAGG
>MED7711|size:883
TACGGAGGATCCAAGCGTTATCCGGATTTATTGGGTTTAAAGGGTCCGTAGGCGGGTCTTTAAGTCAGTGGTGAAAGCCT
GCAGCTTAACTGTAGAATTGCCATTGATACTGGAGACCTTGAGTGTAGTAGAAGTAGGCGGAATAAGGCATGTAGCGGTG
AAATGCATAGATATGCCTTAGAACACCGATTGCGAAGGCAGCTTACTATGTTACAACTGACGCTGAGGGACGAAAGCGTG
GGGAGCGAACAGG
>MED6383|size:847
TACGGAGGGTGCAAGCGTTAATCGGAATTACTGGGCGTAAAGCGCGCGTAGGCGGATAATTAAGTCAGATGTGAAAGCCC
TGGGCTCAACCTAGGAATTGCATTTGAAACTGATTATCTTGAGTATGGTAGAGGTAAGCGGAATTTCCAGTGTAGCAGTG
AAATGCGTAGAGATTGGAAGGAATATCGATGGCGAAGGCAGCTTACTGGGCCAATACTGACGCTGAGGTGCGAAAGCGTG
GGTAGCGAACGGG
>MED4629|size:1099
TACGTAGGTGGCAAGCGTTGTCCGGATTTATTGGGCGTAAAGCGAGTGCAGGCGGCTCGATAAGTCTGATGTGAAAGCCT
TCGGCTCAACCGGAGAATTGCATCAGAAACTGTCGAGCTTGAGTACAGAAGAGGAGAGTGGAACTCCATGTGTAGCGGTG
AAATGCGTAGATATATGGAAGAACACCGGTGGCGAAGGCGGCTCTCTGGTCTGTTACTGACGCTGAGGCTCGAAAGCATG
GGTAGCGAACAGG
>MED8916|size:1124
TACCGGCGCCTCAAGTGGTAGTCGCTTTTATTGGGCCTAAAACGTCCGTAGCCGGTTTGGTACATTCGTGGGTAAATCAA
CTCGCTCAACGAGTTGAATTCTGCGAGGACGGCCAGACTTGGGACCGGGAGAGGTGTGGGGTACTCTCAGGGTAGGGGTA
AAATCCTGTCATCCTGAGAGGACCACCTGTTGCGAAGGCGCCACACTAGAACGGATCCGACGGTCAGGGACGAAGCCTAG
GGGCACGAACCGG
>MED261|size:1111
TACGTATGGGGCAAGCGTTGTCCGGAATTATTGGGCGTAAAGGGTACGTAGGCGGTTATTTAAGTCCTAATTAAAAGGCA
ATGGCTCAACCATTGTAAGGTTAGGATACTGAATGACTTGAGTAGATGAGGGGAAAGTGGAATTCCATGTGTAGCGGTGA
AATGCGTAGATATATGGAGGAACACTTGTGGCGAAGGCGACTTTCTGGAATCTAACTGACGCTGAGGTACGAAGGCGTGG
GGAGCAAACAGG-
>MED8548|size:1086
TACGTAGGGGGCAAGCGTTATCCGGAATTACTGGGTGTAAAGGGTGCGTAGGCGGCAATGTAAGTCAGATGTGAAACTCC
TGAGCTCAACTCAGGACATGCATTTGAAACTATATTGCTAGAATACAGGAGAGGTAAGTGGAATTCCTAGTGTAGCGGTG
AAATGCGTAGATATTAGGAAGAACACCGGTGGCGAAGGCGACTTACTGGACTGTGATTGACGCTGAGGCACGAAAGCGTG
GGGAGCGAACAGG
>MED7829|size:1095
TACGGAGGGTGCAAGCGTTATCCGGATTTATTGGGTTTAAAGGGTCCGTAGGCGGATCTGTAAGTCAGTGGTGAAATCTC
ACAGCTTAACTGTGAAACTGCCATTGATACTGCAGGTCTTGAGTAAATTTGAAGTGGCTGGAATAAGTAGTGTAGCGGTG
AAATGCATAGATATTACTTAGAACACCAATTGCGAAGGCAGGTCACTAAGATTTAACTGACGCTGATGGACGAAAGCGTG
GGGAGCGAACAGG
>MED6904|size:1121
TACGGAGGGTGCAAGCGTTATCCGGAATCATTGGGTTTAAAGGGTCCGTAGGCGGACTAATAAGTCAGAGGTGAAATCCC
GCAGCTCAACTGTGGAACTGCCTTTGAAACTGTTAGTCTTGAGTTATTGTGAAGTGGTTAGAATATGTAGTGTAGCGGTG
AAATGCTTAGAGATTACATGGAATACCGATTGCGAAGGCAGATCACTAACAATATACTGACGCTGATGGACGAAAGCGTG
GGGAGCGAACAGG
>MED7774|size:1100
TACGGAGGATGCAAGCGTTATCCGGATTCATTGGGTTTAAAGGGTCCGTAGGCGGGCTAATAAGTCAGTGGTGAAATCTT
ACAGCTTAACTGTAAAACTGCCATTGATACTGTTGGTCTTGAGTGAATTTGAAGTTGCCGGAATATGTAGTGTAGCGGTG
AAATGCATAGATATTACATAGAACACCTATTGCGAAGGCAGGTGACTAAGATTTAACTGACGCTGATGGACGAAAGCGTG
GGGAGCGAACAGG
>MED5182|size:1065
TACGAAGGGTGCAAGCGTTAATCGGAATTACTGGGCGTAAAGCGAGTGTAGGCGGTTTCGTGTGTCGGATGTGAAAGCCC
CGGGCTCAACCTGGGAATTGCATTCGAAACTGCGGAACTAGAATATGGTAGAGGAAGACGGAATTCCACGTGTAGCGGTG
AAATGCGTAGATATGTGGAGGAACACCAATGGCGAAGGCAGTCTTCTGGGCCAATATTGACGCTGAGGCTCGAAAGCGTG
GGTAGCAAACAGG
>MED8249|size:1076
TACGGAGGGTGCGAGCGTTAATCGGAATTACTGGGCGTAAAGCGCGCGTAGGCGGTTATTTAAGTCAGATGTGAAAGCCC
AGGGCTTAACCTTGGAACTGCATTTGAAACTGAGTAACTTGAGTATGGTAGAGGTAAGCGGAATTTCCAGTGTAGCAGTG
AAATGCGTAGAGATTGGAAGGAATATCGATGGCGAAGGCAGCTTACTGGGCCAATACTGACGCTGAGGTGCGAAAGCGTG
GGTAGCGAACGGG
>MED2692|size:1020
TACGTATGTCGCAAGCGTTATCCGGAATTATTGGGCTTAAAGGGCATCTAGGCGGCATAGCAAGTTGAAGGTGAAAAGCT
GTGGCTCAACCATAGCCTTGCCTACAAAACTGCTAAGCTAGAGTACTGGAGAAGTGGGTGGAACTACACGAGTAGAGGTG
AAATTCGTAGATATGTGTAGGAATGCCGATGATGAAGATAACTCACTGGACAGAAACTGACGCTGAAGTGCGAAAGCTAG
GGGAGCGAACAGG
>MED6426|size:1087
TACGGAGGGTGCAAGCGTTAATCGGAATTACTGGGCGTAAAGCGCGCGTAGGTGGTACTTTAAGTCTTATGTGAAAGCCC
TGGGCTCAACCTAGGAACTGCATAGGATACTGGAGTGCTTGAATGTAGTAGAGGGTAGTGGAATTTCCAGTGTAGCGGTG
AAATGCGTAGAGATTGGAAGGAACATCAGTGGCGAAGGCGACTACCTGGACTAACATTGACACTGAGGTGCGAAAGCGTG
GGTAGCAAACAGG
>MED9725|size:1082
TACGGAGGGTGCGAGCGTTATTCGGAATTACTGGGCGTAAAGCGCACGCAGGCGGCTACTTAAGTCAGATGTGAAATCCC
TGGGCTCAACCTAGGAATTGCATTTGAAACTGGGTGGCTAGAGTATGATAGAGGAAAGCGGAATTTCTAGTGTAGCAGTG
AAATGCGTAGATATTAGAAGGAACACCAATGGCGAAGGCAGCTTTCTGGGTCAATACTGACGCTCATGTGCGAAAGCGTG
GGTAGCAAACAGG
>MED9649|size:1095
TACGGAGGGGGTTAGCGTTGTTCGGAATTACTGGGCGTAAAGCGCACGTAGGCGGACTAGTCAGTCAGAGGTGAAATCCC
AGGGCTCAACCCTGGAACTGCCTTTGATACTGCTAGTCTTGAGTTCGAGAGAGGTGAGTGGAATTCCGAGTGTAGAGGTG
AAATTCGTAGATATTCGGAGGAACACCAGTGGCGAAGGCGGCTCACTGGCTCGATACTGACGCTGAGGTGCGAAAGTGTG
GGGAGCAAACAGG
>MED8887|size:1091
TACGTAGGTGGCAAGCGTTGTCCGGAATTATTGGGCGTAAAGCGCGCGCAGGCGGCCTCTTAAGTCTGATGTGAAAGCCC
CCGGCTCAACCGGGGAGGGCCATTGGAAACTGGGAGGCTTGAGTATAGGAGAGAAGAGTGGAATTCCACGTGTAGCGGTG
AAATGCGTAGAGATGTGGAGGAACACCAGTGGCGAAGGCGACTCTTTGGCCTATAACTGACGCTGAGGCGCGAAAGCGTG
GGGAGCAAACAGG
>MED7311|size:1079
TACGGAGGGGGCTAGCGTTGTTCGGAATCACTGGGCGTAAAGCGTACGTAGGCGGACTAATTAGTTGGGGGTGAAATCCC
GGAGCTCAACTCCGGAACTGCCTCCAAAACTGTTAGTCTTGAGATCGAGAGAGGTAAGTGGAATTCCGAGTGTAGAGGTG
AAATTCGTAGATATTCGGAAGAACACCAGTGGCGAAGGCGGCTTACTGGCTCGATACTGACGCTGAGGTACGAAAGCGTG
GGGAGCAAACAGG
>MED3651|size:1080
TACGGAGGGTGCAAGCGTTACTCGGAATCACTGGGCGTAAAGGACGCGTAGGCGGCTTAACAAGTCAGATGTGAAATCCC
ATGGCTTAACCATGGAACTGCATTTGAAACTGTTTCGCTAGAATAAGGGAGAGGCGAAAGGAATTAGTGGTGTAGGGGTA
AAATCCGTAGAGATCACTAGGAATACCTATTGCGAAGGCGTTTCGCTGGAACTTTATTGACGCTAAGGCGTGAAAGCGTG
GGGAGCAAACAGG
>MED1472|size:1053
TACGGAGGGTGCGAGCGTTAATCGGAATTACTGGGCGTAAAGCGCGCGTAGGCGGATTAATAAGTCAGGTGTGAAAGCCC
TGGGCTCAACCTAGGAATTGCATTTGATACTGTTGATCTTGAGTATGATAGAGGTAAGCGGAATTTCCAGTGTAGCAGTG
AAATGCGTAGAGATTGGAAGGAATATCGATGGCGAAGGCAGCTTACTGGGTCAATACTGACGCTGAGGTGCGAAAGCGTG
GGTAGCGAACGGG
>MED6185|size:1077
TACGGAGGGTGCAAGCGTTATCCGGATTTATTAGGTTTAAAGGGTTCGCAGGCGGAATTTTAAGTCAGTGGTGAAAGCCT
ATAGCTCAACTATAGAACTGCCATTGATACTGAAATTCTTGAGTATAGATGAAGTGGGCGGAATATGTCATGTAGCGGTG
AAATGCATAGATATGACATGGAACACCAATTGCGAAGGCAGCTCACTAAACTATTACTGACGCTCATGAACGAAAGCATG
GGGAGCGAACAGG
>MED8755|size:1052
TACGGAGGGTGCGAGCGTTAATCGGAATTACTGGGCGTAAAGCGCGCGTAGGCGGAGAGATAAGTCAGATGTGAAAGCCC
CGGGCCTAACCTGGGAACTGCATTTGATACTGTCTTTCTTGAGTATGGTAGAGGTAAGCGGAATTTCCAGTGTAGCAGTG
AAATGCGTAGAGATTGGAAGGAATATCGATGGCGAAGGCAGCTTACTGGGCCAATACTGACGCTGAGGTGCGAAAGCGTG
GGTAGCGAACGGG
>MED6736|size:1066
TACGGAGGGTGCAAGCGTTATCCGGATTTATTAGGTTTAAAGGGTGTGTAGGCGGATTATTAAGTCAGTGGTGAAATTTC
GGAGCTCAACTTCGGCACTGCCATTGATACTGGTGATCTTGAGTACATTAGAAGTAGGCGGAATGTGTAATGTAGCGGTG
AAATGCTTAGATATTACCCAGAACACCGATAGCGAAGGCAGCTTACTATACTGTAACTGACGCTGATGCACGAAAGCGTG
GGTAGCGAACAGG
>MED7642|size:1076
TACATAGGTCACGAGCGTTATCCGGAATTATTGGGCGTAAAGCGTCCGTAGGTTGTTTGTTAAGTCTGACGTTAAATCAT
GGGGCTCAACCCCATCCCGCGTTGGATACTGGCAAGCTAGAGTTATATAGAGGTTAGTGGAATTCAATGTGAAGCGGTGA
AATGCGTAGATATATTGAAGAACACCAATGGCGAAGGCAGCTAACTGGGTATAAACTGACACTGAGGGACGAAAGCGTGG
GGAGCAAACAGG-
>MED7287|size:1058
TACAGAGGGTGCAAGCGTTAATCGGAATTACTGGGCGTAAAGCGAACGTAGGTGGTTAACTAAGTCAGATGTGAAATCCC
TAGGCTCAACCTAGGAACTGCATCTGATACTGGCTAACTAGAGTAGGTGAGAGGAAAGTAGAATTCCAGGTGTAGCGGTG
AAATGCGTAGAGATCTGGAGGAATACCGATGGCGAAGGCAGCTTTCTGGCATCATACTGACACTAAGGTTCGAAAGCGTG
GGTAGCAAACAGG
>MED2580|size:962
TACGGAGGATGCAAGCGTTATCCGGAATCATTGGGCGTAAAGCGTCCGCAGGTGGTTTCCAAAGTCTGCTGTTAAAGACT
GGAGCTCAACTCCGGAACGGCGGTGGAAACTTGGAAACTAGAGTTCGGTAGGGGTAGCAGGAATTCCCAGTGTAGCGGTG
AAATGCGTAGATATTGGGAAGAACATCGGTGGCGAAGGCGTGCTACTGGACCGTAACTGACACTCAGGGACGAAAGCTAG
GGGAGCGAAAGGG
>MED7359|size:1048
TACGTATGTCGCAAGCGTTATCCGGAATTATTGGGCTTAAAGGGCATCTAGGCGGCATAGCAAGTTGAAGGTGAAAAACT
GTGGCTCAACCATAGTCTTGCCTACAAAACTGTTAAGCTAGAGTACTGGAGAAGTGGGTGGAACTACACGAGTAGAGGTG
AAATTCGTAGATATGTGTAGGAATGCCGATGATGAAGATAACTCACTGGACAGAGACTGACGCTGAAGTGCGAAAGCTAG
GGGAGCAAACAGG
>MED7535|size:1034
TACGGAGACTGCAAGCGTTACTCGGATTCACTGGGCGTAAAGGGTGCGTAGGCGGATAGATGTGTGAGGTGTGAAATCTC
GGGGCTCAACCTCGAAACTGCGCCTCAAACTGTCTATCTAGAGTATTGGAGAGGTAAGCGGAATTTCTGGTGTAGCGGTG
AAATGCGTAGATATCAGAAGGAACACCAATGGCGAAGGCAGCTTACTGGACAATAACTGACGCTGAGGCACGAAAGCATG
GGTAGCGAAAGGG
>MED8378|size:1048
TACGTATGGGGCAAGCGTTGTCCGGAATTATTGGGCGTAAAGGGTACGTAGGCGGTTAATTAAGTCCTAATTAAAAGGCA
TTGGCTCAACCAATGTAAGGTTAGGAAACTGATTAACTTGAGTAGATGAGAGGAAAGTGGAATTCCATGTGTAGCGGTGA
AATGCGTAGATATATGGAGGAACACCTGAGGCGAAGGCGACTTTCTGGAATCTAACTGACGCTGAGGTACGAAGGCGTGG
GGAGCAAACAGG-
>MED6759|size:1041
TACGTATGTCCCGAGCGTTATCCGGATTTATTGGGCGTAAAGCGAGCGCAGACGGTTAATTAAGTCTGATGTGAAAGCCC
GGAGCTCAACTCCGGAAAGGCATTGGAAACTGGTTAACTTGAGTGCAGTAGAGGTAAGTGGAACTCCATGTGTAGCGGTG
GAATGCGTAGATATATGGAAGAACACCAGCGGCGAAGGCGGCTTACTGGACTGTAACTGACGTTGAGGCTCGAAAGTGTG
GGTAGCAAACAGG
>MED5354|size:1047
TACGTAGGGTGCAAGCGTTGTCCGGATTTATTGGGTTTAAAGGGTGCGCAGGCGGCTTATTAAGTTAGTGGTGAAATCAC
CCGGCTCAACCGGGTACACGCCATTGATACTGGTAAGCTTGAGTATGTTCGAGGAGATTGGAACGTGTAGTGTAGCGGTG
AAATGCATAGATATTACGCAGAACACCAATTGCGAAGGCAGATCTCTGGGACATAACTGACGCTGAGGCACGAAAGCGTG
GGGAGCGAACAGG
>MED6339|size:764
TACGGAGGGTGCAAGCGTTATCCGGATTTATTGGGTTTAAAGGGTGCGTAGGCGGGCTATTAAGTCAGTGGTGAAATCTC
TCGGCTCAACCGAGAAACTGCCATTGATACTGATAGCCTTGAATTTAGTTGAAGTAGGCGGAATGAGGCATGTAGCGGTG
AAATGCATAGATATGCCTCAGAACACCGATCGCGAAGGCAGCTTACTAAACTAATATTGACGCTGAGGCACGAAAGCGTG
GGGAGCAAACAGG
>MED7686|size:1032
TACGGAGGGTGCGAGCGTTAATCGGAGTGACTGGGCGTAAAGGGCACGCAGGCGGTTATTTAAGTCAGATGTGAAAGCCC
CGAGCTTAACTTGGGAATTGCATTTGATACTGGGTAACTAGAGTCCTCTAGGGAGGGGTAGAATTCCATGTGTAGCGGTG
AAATGCGTAGAGATGTGGAGGAATACCGAAGGCGAAGGCAGCCCCTTGGAGAGAGACTGACGCTCATGTGCGAAAGCGTG
GGTAGCAAACAGG
>MED6738|size:1023
TACGGAGGGTGCAAGCGTTATCCGGATTTATTAGGTTTAAAGGGTGTGTAGGCGGATTATTAAGTCAGTGGTGAAATTTC
GGAGCTTAACTTCGACACTGCCATTGATACTGGTGATCTTGAGTACATTAGAAGTAGGCGGAATGTGTAATGTAGCGGTG
AAATGCTTAGATATTACCCAGAACACCGATAGCGAAGGCAGCTTACTATACTGTAACTGACGCTGATGCACGAAAGCGTG
GGTAGCGAACAGG
>MED323|size:935
TACGGAGGGTGCAAGCGTTAATCGGAATTACTGGGCGTAAAGCGCGCGTAGGCGGTTTGTTAAGCGAGATGTGAAAGCCC
AGGGCTCAACCTTGGAATTGCATTTCGAACTGGCAAGCTAGAGTACAGAAGAGGGTGGTGGAATTTCCAGTGTAGCGGTG
AAATGCGTAGAGATTGGAAGGAACATCAGTGGCGAAGGCGACCACCTGGACTGATACTGACGCTGAGGTGCGAAAGCGTG
GGGAGCAAACAGG
>MED9365|size:1041
TACGGAGGGTGCGAGCGTTAATCGGAATTACTGGGCGTAAAGCGCGCGTAGGTGGTTTGATAAGCTAGCTGTGAAAGCCC
CGGGCTCAACCTGGGAACTGCAGTTAGAACTGTCTGGCTAGAGTACAGTAGAGGGTGGCGGAATTTCCTGTGTAGCGGTG
AAATGCGTAGATATAGGAAGGAACATCAGTGGCGAAGGCGGCCACCTGGACTGATACTGACACTGAGGTGCGAAAGCGTG
GGGAGCAAACAGG
>MED8074|size:1022
TACGTAGGGTGCAAGCGTTATCCGGAATCACTGGGCGTAAAGGGTGCGTAGGCGGTAAAGCAAGTCAGAAGTGAAAGGCA
ATAGCTCAACTATTGTAAGCTTTTGAAACTGCTTTACTTGAATTCAGGAGAGGTAAGTGGAATTCCTAGTGTAGCGGTGA
AATGCGTAGATATTAGGAGGAACACCGGTGGCGAAGGCGACTTACTGGACTGAGATTGACGCTGATGCACGAAAGCGTGG
GGAGCGAACAGG-
>MED8129|size:974
TACATAGGGTGCTAGCGTTATCCGGATTTACTGGGCGTAAAGGGTGCGTAGGTGGTCTTTCAAGTCGATGGTTAAAGGCT
ACGGCTCAACCGTAGTAAGCCGTCGAAACTGAAAGACTTGAGTGCAGGAGAGGAGAGTGGAATTCCTAGTGTAGCGGTGA
AATGCGTAGATATTAGGAGGAACACCAGTAGCGAAGGCGGCTCTCTGGACTGCAACTGACACTGAGGCACGAAAGCATGG
GTAGCAAACAGG-
>MED9181|size:1017
TACGGAGGGTCCGAGCGTTAATCGGAATTACTGGGCGTAAAGCGCACGCAGGCGGTTTGTTAAGCTAGATGTGAAAGCCC
CGGGCTCAACCTGGGAATAGCATTTAGAACTGGCAGACTAGAGTCTTGGAGAGGGGAGTGGAATTTCTGGTGTAGCGGTG
AAATGCGTAGATATCAGAAGGAACATCAGTGGCGAAGGCGACTCCCTGGCCAAAGACTGACGCTCATGTGCGAAAGTGTG
GGTAGCGAACAGG
>MED5988|size:1022
TACGTATGGGGCAAGCGTTGTCCGGAATTATTGGGCGTAAAGGGTACGTAGGCGGTTATTTAAGTCCTAATTAAAAGGCA
ATGGCTCAACCATTGTAAGGTTAGGATACTGGATAACTTGAGTAGATGAGGGGAAAGTGGAATTCCATGTGTAGCGGTGA
AATGCGTAGATATATGGAGGAACACTTGTGGCGAAGGCGACTTTCTGGAATCTAACTGACGCTGAGGTACGAAGGCGTGG
GGAGCAAACAGG-
>MED2802|size:975
TACAGAGACCTCAAGCGTTATTCGGATTTACTGGGCGTAAAGGGTGCGCAGGCGGCCAAGTGTGTCGGAGGTGAAATCTT
GCAGCTTAACTGTAAAATTGCCTACGAAACTACTTGGCTAGAGTATCGGAGAGGATAGCGGAATTCCAGGTGTAGCAGTG
AAATGCGTAGATATCTGGAGGAACACCAATGGCGAAGGCAGCTATCTGGACGATTACTGACGCTCAGGCACGAAAGCATG
GGGAGCGAAAGGG
>MED8585|size:1009
TACAGAGGGTGCAAGCGTTAATCGGAATTACTGGGCGTAAAGCGAGCGTAGGTGGTTATATAAGTCAGATGTGAAATCCC
TGGGCTCAACCTAGGAACTGCATCTGAAACTATATAACTAGAGTAGGTGAGAGGGGAGTAGAATTTCAGGTGTAGCGGTG
AAATGCGTAGATATCTGAAGGAATACCGATGGCGAAGGCAGCTCCCTGGCATCATACTGACACTGAGGTTCGAAAGCGTG
GGTAGCAAACAGG
>MED6470|size:1008
TACGGAGGGTGCAAGCGTTAATCGGAATTACTGGGCGTAAAGCGCGCGTAGGTGGTTAGTTAAGTCTCATGTGAAAGCCC
TGGGCTCAACCTAGGAACAGCATGGGATACTGGCTGACTTGAATGTAGTAGAGGGTAGTGGAATTTCCAGTGTAGCGGTG
AAATGCGTAGAGATTGGAAGGAACATCAGTGGCGAAGGCGACTACCTGGACTAACATTGACACTGAGGTGCGAAAGCGTG
GGTAGCAAACAGG
>MED5297|size:974
TACCGGCAGCTCGAGTGGTCGTCGCTTTTATTGGGCCTAAAACGTCCGTAGCCTGTTTGGTAAATCTGTGGGTAAATCAA
CGAGCTTAACTCGTTGAATTCTGCAGAGACTGCCAGACTAGGGACCGGGAGAGGTATGAGGTACTCTGGGGGTAGGGGTA
AAATCCTGTCATCCTCAGAGGACCACCTGTTGCGAAGGCGTCATACTGGAACGGATCCGACGGTCAGGGACGAAGCCTAG
GGGCACGAACCGG
>MED1553|size:871
TACGGAGGGTGCAAGCGTTATCCGGATTTATTGGGTTTAAAGGGTGCGCAGGCGGACCAATTAGTCAGTGGTGAAATCCC
GAGGCTCAACCTCGGAACTGCCATTGATACTGTTGGTCTTGAATACGGTTGAAGTAGGCGGAATGTAGCATGTAGCGGTG
AAATGCATAGAGATGCTACAGAACACCGATCGCGAAGGCAGCTTACTAAACCGATATTGACGCTCAGGCACGAAAGCGTG
GGGAGCGAACAGG
>MED997|size:1001
TACGGAGGGTGCAAGCGTTATCCGGATTTATTGGGTTTAAAGGGTCCGTAGGCGGATCATTAAGTCAGTGGTGAAAGCCG
ACAGCTCAACTGTCGAACTGCCATTGATACTGGTGATCTTGAGTACGGTTGAAGTAGGCGGAATATGACATGTAGCGGTG
AAATGCTTAGATATGTCATAGAACACCGATTGCGAAGGCAGCCTACTAAGCCGTTACTGACGCTGAGGGACGAAAGTGTG
GGGAGCGAACAGG
>MED6563|size:1006
CACGTAAGGGGCAAGCGTTGTTCGGAATTATTGGGCGTAAAGGGTGCGCAGGCGGACTGGCAAGTCTGATGTAAAAGGTG
TGGGCTCAACCCGCACATGCGTTGGAAACTGTTAGTCTAGAATGGTTGAGGGGAAACTGGAATTCCTAGTGTAGAGGTAA
AATTTGTAGATATTAGGAAGAACACCGGAGGCGAAGGCGAGTTTCTGGCAACCAATTGACGCTGAGGCACGAAAGCGTGG
GGAGCGAACAGG-
>MED1559|size:729
TACGGAGGGGGCTAGCGTTACTCGGAATTACTGGGCGTAAAGCGAGCGTAGGCGGTTAAATAAGTTGAGGGTGAAAGCCC
GGGGCTCAACCCCGGAAATGCCTTCAAAACTATTTGACTAGAGGACGGGAGAGGGGAGTGGAACTCCCAGTGTAGAGGTG
AAATTCGTAGATATTGGGAAGAACACCAGTGGCGAAGGCGACTCTCTGGACCGTTTCTGACGCTAAGGCTCGAAAGCGTG
GGTAGCAAACAGG
>MED3513|size:975
TACGTAGGGTGCGAGCGTTATCCGGAATTATTGGGCGTAAAGAGCTCGTAGGTGGTTGGTCGCGTCTGTCGTGAAAGTCC
ATGGCTTAACTGTGGGTTTGCGGTGGGTACGGGCTGGCTTGAGTGCAGTAGGGGAGATTGGAATTCCTGGTGTAGCGGTG
AAATGCGCAGATATCAGGAGGAATACCGGTGGCGAAGGCGGGTCTCTGGGCTGTTACTGACACTGAGGAGCGAAAGCGTG
GGGAGCGAACAGG
>MED6109|size:957
TACGTAGGGTGCAAGCGTTATCCGGAATCACTGGGCGTAAAGGGTGCGTAGGCGGCCTAACAAGTCAGAAGTTAAATCCA
TTGGCTCAACCAATGTCAGCTTTTGAAACTGTTTGGCTTGAATACAGGATGGGCAAGTGGAATTCCTAGTGTAGCGGTGA
AATGCGTAGATATTAGGAGGAACATCAGTGGCGAAGGCGACTTGCTGGACTGAGATTGACGCTGAGGCACGAAAGCGTGG
GGAGCGAACAGG-
>MED6565|size:992
CACGTAAGGGGCAAGCGTTGTTCGGAATTATTGGGCGTAAAGGGTGCGCAGGCGGACTGGCAAGTCTGATGTAAAAGGTG
TGGGCTCAACCCGCACATGCGTTGGAAACTGCTAGTCTAGAATGGTTGAGGGGAAACTGGAATTCCTAGTGTAGAGGTAA
AATTTGTAGATATTAGGAAGAACACCGGAGGCGAAGGCGAGTTTCTGGCAACCAATTGACGCTGAGGCACGAAAGCGTGG
GGAGCGAACAGG-
>MED860|size:846
TACGGAGGATCCAAGCGTTATCCGGAATTATTGGGTTTAAAGGGTTCGCAGGCGGTCTTTTAAGTCAGAGGTGAAAGCCT
ACAGCTCAACTGTAGAATGGCCTTTGATACTGAAAGACTTGAGTTATTGTGAAGTGGTTAGAATGTGTGGTGTAGCGGTG
AAATGCATAGATATCACACAGAATACCGATTGCGAAGGCAGATCACTAACAATATACTGACGCTCATGAACGAAAGCGTG
GGGAGCGAACAGG
>MED9046|size:987
TACGGAGGGTGCGAGCGTTAATCGGAATAACTGGGCGTAAAGGGCACGCAGGCGGTGACTTAAGTGAGGTGTGAAAGCCC
CGGGCTTAACCTGGGAATTGCATTTCATACTGGGTCGCTAGAGTACTTTAGGGAGGGGTAGAATTCCACGTGTAGCGGTG
AAATGCGTAGAGATGTGGAGGAATACCGAAGGCGAAGGCAGCCCCTTGGGAATGTACTGACGTTCATGTGCGAAAGCGTG
GGGAGCAAACAGG
>MED7286|size:955
TACAGAGGGTGCAAGCGTTAATCGGAATTACTGGGCGTAAAGCGAACGTAGGTGGTTAACTAAGTCAGATGTGAAATCCC
TAGGCTCAACCTAGGAACTGCATCTGATACTGGCTAACTAGAGTAGGTGAGAGGAAAGTAGAATTCCAGGTGTAGCGGTG
AAATGCGTAGAGATCTGGAGGAATACCGATGGCGAAGGCAGCTTTCTGGCATCATACTGACACTGAGGTTCGAAAGCGTG
GGTAGCAAACAGG
>MED9727|size:977
TACGGAGGGTGCGAGCGTTATTCGGAATTACTGGGCGTAAAGCGCACGCAGGCGGCTACTTAAGTCAGATGTGAAATCCC
TGGGCTCAACCTAGGAATTGCATTTGAAACTGGGTAGCTAGAGTATGATAGAGGAAAGCGGAATTTCTAGTGTAGCAGTG
AAATGCGTAGATATTAGAAGGAACACCAATGGCGAAGGCAGCTTTCTGGGTCAATACTGACGCTCATGTGCGAAAGCGTG
GGTAGCAAACAGG
>MED8567|size:965
TACGTAGGGGGCAAGCGTTATCCGGAATTACTGGGTGTAAAGGGTGCGTAGGCGGCAAAGCAAGTCAGATGTGAAACTCC
TGAGCTCAACTCAGGACATGCATTTGAAACTGTTTTGCTAGAATACAGGAGAGGTAAGTGGAATTCCTAGTGTAGCGGTG
AAATGCGTAGATATTAGGAAGAACACCGGTGGCGAAGGCGACTTACTGGACTGTGATTGACGCTGAGGCACGAAAGCGTG
GGGAGCGAACAGG
>MED9740|size:967
TACAGAGGGTGCAAGCGTTAATCGGAATTACTGGGCGTAAAGCGCGCGTAGGTGGTTTGTTAAGTTGGATGTGAAATCCC
CGGGCTCAACCTGGGAACTGCATTCAAAACTGACTGACTAGAGTATGGTAGAGGGTGGTGGAATTTCCTGTGTAGCGGTG
AAATGCGTAGATATAGGAAGGAACACCAGTGGCGAAGGCGACCACCTGGACTGATACTGACACTGAGGTGCGAAAGCGTG
GGGAGCAAACAGG
>MED7555|size:977
TACGGGAGTGGCAAGCGTTATCCGGAATTATTGGGCGTAAAGCGTCCGCAGGCGGCCCTTCAAGTCTGCTGTTAAAAAGT
GGAGCTTAACTCCATCATGGCATTGGAAACTGAGGGGCTTGAGTGTGGTAGGGGCAGAGGGAATTCCCGGTGTAGCGGTG
AAATGCGTAGATATCGGGAAGAACACCAGTGGCGAAGGCGCTCTGCTGGGCCATCACTGACGCTCATGGACGAAAGCCAG
GGGAGCGAAAGGG
>MED4645|size:947
TACGTAGGTGGCAAGCGTTGTCCGGATTTATTGGGCGTAAAGCGAGTGCAGGCGGTTCAATAAGTCTGATGTGAAAGCCT
TCGGCTCAACCGGAGAATTGCATCAGAAACTGTTGAACTTGAGTGCAGAAGAGGAGAGTGGAACTCCATGTGTAGCGGTG
GAATGCGTAGATATATGGAAGAACACCAGTGGCGAAGGCGGCTCTCTGGTCTGCAACTGACGCTGAGGCTCGAAAGCATG
GGTAGCGAACAGG
>MED9114|size:961
TACGGAGGATGCGAGCGTTATCCGGATTTATTGGGTTTAAAGGGTGCGTAGGTGGTCTGATAAGTCAGCGGTGAAATCTC
CGAGCTCAACTCGGAAACTGCCGTTGAAACTGTTAGACTTGAGTGTAGATGAGGTAGGCGGAATGCGTGGTGTAGCGGTG
AAATGCATAGATATCACGCAGAACTCCGATTGCGAAGGCAGCTTACTAAGGTGCAACTGACACTGAAGCACGAAAGCGTG
GGTATCAAACAGG
>MED3137|size:917
TACGTAGGTGGCAAGCGTTATCCGGATTTACTGGGTGTAAAGGGCGTGTAGGCGGGTTTGCAAGTCAGATGTTAAATTCC
GAGGCTTAACTTCGGACGGTCATTTGAAACTGTAAATCTTGAGTGTCAGAGGGGAAAGTGGAATTCCTAGTGGAGCGGTA
AAATGCGTAGAGATTAGGAGGAACACCGGTGGCGAAGGCGACTTTCTGGCTGACAACTGACGCTGAGGCGCGAAAGCGTG
GGGAGCAAACAGG
>MED3135|size:942
TACGGAGGGTGCAAGCGTTGTCCGGATTTATTGGGCTTAAAGGGTGCGTAGGCTGTTTATTAAGTCAGTATTAAAAGACT
GTGGCTTAACCATAGAAAGAGTATTGAAACTGGTAGACTTGAGTGTCATGAAAGGAGCAGGAATCGGCGGTGTAGCGGTG
AAATGCATAGATATCGTCGAGAAGGTCAATAGCGAAGGCATGTTTCTGTGTGATAACTGACGCTGATGCACGAAAGTATG
GGTAGCGAACGGG
>MED4834|size:953
TACGTAGGGTGCGAGCGTTGTTCGGAATTACTGGGCGTAAAGGGCGCGCAGGCGGAATAGCAAGTCGGAGGTGAAAGCCC
GGGGCTCAACCCCGGAGGGTCTTTCGAAACTGCTAATCTAGAGAGGGTCAGGGGCCAGCAGAATTCATGGTGTAGAGGTG
AAATTCGTAGATATCATGAGGAATACCGGTGGCGAAAGCGGCTGGCTGGGGCCACTCTGACGCTGAGGCGCGAAAGCGTG
GGGAGCAAACAGG
>MED8985|size:949
TACGTAGGGTGCAAGCGTTAATCGGAATTACTGGGCGTAAAGCGTGCGCAGGCAGTCTTATAAGTCAGATGTGAAATCCC
CGAGCTCAACTTGGGAACTGCGTTTGAAACTGTAAGACTAGAGTGTGTCAGAGGGGGGTAGAATTCCAAGTGTAGCAGTG
AAATGCGTAGAGATTTGGAGGAATACCAATGGCGAAGGCAGCCCCCTGGGATAACACTGACGCTCATGCACGAAAGCGTG
GGGAGCAAACAGG
>MED7616|size:934
TACGGAGGGTGCAAGCGTTATCCGGATTTATTGGGTTTAAAGGGTCCGTAGGCGGGCTAATAAGTCAGTAGTGAAATCTT
GTCGCTTAACGATAAAACTGCTATTGATACTGTTAGTCTTGAGTGTATTTGAAGTAGCTGGAATGAGTAGTGTAGCGGTG
AAATGCATAGATATTACTCAGAACACCAATTGCGAAGGCAGGTTACTAAGATACAACTGACGCTAAGGGACGAAAGCGTG
GGGAGCGAACAGG
>MED4332|size:882
TACGGAAGGTGCAAGCGTTAATCGGAATTACTGGGCGTAAAGCGCGCGTAGGTGGTTTGTTAAGTTGGATGTGAAAGCCC
TGGGCTCAACCTAGGAACTGCATCCAAAACTGGCTAACTAGAGTACGATAGAGGGAGGTAGAATTCATAGTGTAGCGGTG
GAATGCGTAGATATTATGAAGAATACCAGTGGCGAAGGCGGCCTCCTGGATCTGTACTGACACTGAGGTGCGAAAGCGTG
GGTAGCGAACAGG
>MED9625|size:826
TACGGAGGGTGCAAGCGTTATCCGGAATCATTGGGTTTAAAGGGTCCGCAGGCGGTCAATTAAGTCAGAGGTGAAATCCC
ATAGCTCAACTATGGAACTGCCTTTGATACTGGTTGACTTGAGTTATACGGAAGTAGATAGAATAAGTAGTGTAGCGGTG
AAATGCATAGATATTACTTAGAATACCGATTGCGAAGGCAGTCTACTACGTATATACTGACGCTCATGGACGAAAGCGTG
GGGAGCGAACAGG
>MED6946|size:919
TACGGAGGATCCAAGCGTTATCCGGAATCATTGGGTTTAAAGGGTCCGTAGGCGGTTTTTTAAGTCAGAGGTGAAATCCT
GCAGCTCAACTGTAGCATTGCCTTTGATACTGAGAGACTTGAGTTATTGTGAAGTAGTTAGAATGTGTAGTGTAGCGGTG
AAATGCATAGATATTACACAGAATACCAATTGCGAAGGCAGATTACTAACAATACACTGACGCTGAGGGACGAAAGCGTG
GGTAGCGAACAGG
>MED2508|size:917
GACGGGGGAGGCAAGTGTTATTCGGAATGACTGGGCGTAAAGGGCACGTAGGCAGTGAATCAGGTTGAAAGTCAAAGACG
CCAGCTCAACTGGCGGAATGCTTTCAAAACCAATTCACTCGAGTGGGATAGAGGGGAGTGGAATTTCGTGTGTAGGGATA
AAATCCGGAGATATACGAAGGAACGCCGAAGTAGCGAAGGCAGCTTTCTGGGTCTCTACTGACGCTAGGGTGCGAAAGCT
TGGGGAGCAAACAGG
>MED5876|size:901
TACGGAGGGTGCAAGCGTTAATCGGAATTACTGGGCGTAAAGCGCGCGTAGGTGGCTAAGTCAGCCAGGTGTGAAAGCCC
CGGGCTCAACCTGGGAACGGCATCTGGAACTGCTTGGCTAGAGTGCAGGAGAGGAAGGTAGAATTCCCGGTGTAGCGGTG
AAATGCGTAGAGATCGGGAGGAATACCAGTGGCGAAGGCGGCCTTCTGGACTGACACTGACACTGAGGTGCGAAAGCGTG
GGTAGCAAACAGG
>MED904|size:895
TACGGAGGGTGCAAGCGTTATCCGGAATCATTGGGTTTAAAGGGTCCGCAGGCGGACATGTAAGTCAGTGGTGAAAGCCT
ACAGCTTAACTGTAGAACTGCCATTGATACTGTATGTCTTGAATTCGATGGAAGTGGGCGGAATGTGTCATGTAGCGGTG
AAATGCATAGATATGACACAGAACACCGATAGCGAAGGCAGCTCACTATGTCTGAATTGACGCTCATGGACGAAAGCGTG
GGGAGCGAACAGG
>MED9497|size:879
TACAGAGGGTGCAAGCGTTAATCGGAATTACTGGGCGTAAAGCGAACGTAGGTGGTTAACTAAGTCAGATGTGAAATCCC
TAGGCTCAACTTAGGAACTGCATCTGATACTGGTTAACTAGAGTAGGTGAGAGGAAAGTAGAATTCCAGGTGTAGCGGTG
AAATGCGTAGAGATCTGGAGGAATACCGATGGCGAAGGCAGCTTTCTGGCATCATACTGACACTGAGGTTCGAAAGCGTG
GGTAGCAAACAGG
>MED8353|size:889
TACGTAGGGGGCAAGCGTTATCCGGAATCATTGGGCGTAAAGCGTACGTAGGCGGCTAGGAAGGTCAGAGGTGAAAGGCA
TGAGCTTAACTTGTGTAAGCCTTTGAAACCGACTAGCTTGAGTACAGGAGGGGAAAGTGGAATTTCTAGTGTAGCGGTGA
AATGCGTAGAGATTAGAAAGAACACCAGTGGCGAAGGCGACTTTCTGGACTGTAACTGACGCTAAGGTACGAAAGCGTGG
GTAGCGAACAGG-
>MED6206|size:894
TACGAAGGGACCTAGCGTAGTTCGGAATTACTGGGCTTAAAGAGCTCGTAGGTGGTTAAAATAGTTGATGGTGAAATCCC
AAGGCTCAACCTTGGAACTGCCATCAAAACTTTTTAGCTAGAGTGTGATAGAGGTAAGTGGAATTTCTAGTGTAGAGGTG
AAATTCGTAGATATTAGAAAGAACACCAAATGCGAAGGCAACTTACTGGGTCACTACTGACACTGAGGAGCGAAAGCATG
GGTAGCGAAGAGG
>MED9274|size:884
TACGGAGGATGCGAGCGTTATCCGGATTTATTGGGTTTAAAGGGTGCGTAGGTGGTTAGATAAGTCAGCGGTGAAATCTC
CGAGCTCAACTCGGAAACTGCCGTTGAAACTGTCTGACTTGAGTGCAGATGAGGTAGGCGGAATGCGTGGTGTAGCGGTG
AAATGCATAGATATCACGCAGAACTCCAATTGCGAAGGCAGCTTACTAAGGTGCAACTGACACTGAAGCACGAAAGCGTG
GGTATCAAACAGG
>MED3457|size:899
TACGAAGGTCCCGAGCGTTATTCGGAATCACTGGGCGTAAAGAGTACGTAGGCGGTTTGGTAAGTCAGGTGTGAAATCCC
GGAGCTCAACTCCGGAACTGCATCCGATACTGCCAGACTTGAGTAATGGAGAGGCAGGTGGAATTCTCGGTGTAGCAGTG
AAATGCGTAGATATCGAGAGGAAGACCAATGGCGAAGGCAGCCTGCTGGACATTTACTGACGCTGAGGTACGAAGGCCAG
GGTAGCGAAAGGG
>MED5117|size:860
GACAGGAGGAGCAAGTGTTATTCAGAATTATTGGGCGTAAAGGGCATGTAGGTGGATGATTGGAGTTGATTGTGCCATTC
CAATGGGATGCATTGGGTTTGCAATCAATACTCTTCATCTTGAGGTCAAAAGAGGAAAATAGAATTTCTAGTGGAGAGGT
TAAATTCTTAGAGATTAGAAGGAATATCTAAAGCGAAGGCAATTTTCTGGTTTGAACCTGACACTGAGGTGCGAAAGCGT
GGGGAGCAAACAGG-
>MED9337|size:865
TACGAAGGGGGCGAGCGTTGTTCGGAATTACTGGGCGTAAAGGGCGCGTAGGCGGTCTTTTAAGTTAGGCGTGAAAGCCC
CGGGCTCAACCCGGGAACTGCGCTTAATACTGGAAGACTAGAAAACGGAAGAGGGTAGTGGAATTCCCAGTGTAGAGGTG
AAATTCGTAGATATTGGGAAGAACACCAGTGGCGAAAGCGGCTACCTGGTCCGATTTTGACGCTGAGGCGCGAAAGCGTG
GGGAGCAAACAGG
>MED3575|size:876
TACAGAGGGCCCGAGCGTTAATCGGAATCACTGGGCTTAAAGAGTGTGTAGGCGGACATATAGGTACTTTGTGAAATCCC
ACGGCTCAACCGTGGAATAGCTTGGTAAACCATATGTCTTGAGGCAGGTAGGGGTGGTCGGAACGATAGGTGGAGCGGTG
AAATGCGTAGATATCTATCGGAACGCCAACGGAGAAGTCAGGCCACTGGGCCTGTCCTGACGCTGAGACACGAAAGCATG
GGTAGCGAACGGG
>MED8073|size:871
TACGTAGGGTGCAAGCGTTATCCGGAATCACTGGGCGTAAAGGGTGCGTAGGCGGTAAAGCAAGTCAGAAGTGAAAGCCA
ATAGCTCAACTATTGTAAGCTTTTGAAACTGTTTTACTTGAATTCAGGAGAGGTAAGTGGAATTCCTAGTGTAGCGGTGA
AATGCGTAGATATTAGGAGGAACACCGGTGGCGAAGGCGACTTACTGGACTGAGATTGACGCTGATGCACGAAAGCGTGG
GGAGCGAACAGG-
>MED9788|size:856
TACGAAGGGGGCGAGCGTTGTTCGGAATTACTGGGCGTAAAGGGAGCGCAGGCGGTTCATTTAGTTAGGCGTGAAAGCCC
CGGGCTCAACCTGGGAACTGCGCTTAATACTGATGAACTAGAAAACAGAAGAGGGTAGTGGAATTCCCAGTGTAGAGGTG
AAATTCGTAGATATTGGGAAGAACACCAGTGGCGAAAGCGGCTACCTGGTCTGATTTTGACGCTGAGGCTCGAAAGCGTG
GGGAGCAAACAGG
>MED6604|size:843
TACGGAGGATGCGAGCGTTATCCGGAATCATTGGGTTTAAAGGGTCCGTAGGTGGATAGATAAGTCAGAGGTGAAATATC
TGGGCTCAACCGAGAGGTTGCCTTTGAAACTGTTTATCTTGAATATTTGTGAAGTAGCTGGAATGTGTAGTGTAGCGGTG
AAATGCTTAGATATTACACAGAACACCTATTGCGAAGGCAGGTTACTAACAAATGATTGACACTGATGGACGAAAGCGTG
GGGAGCGAACAGG
>MED7985|size:852
TACGGAGGGTGCAAGCGTTATCCGGAATCATTGGGTTTAAAGGGTCCGCAGGCGGTCAATTAAGTCAGAGGTGAAATCCC
ATAGCTTAACTATGGAACTGCCTTTGATACTGGTTGACTTGAGTCATATGGAAGTAGATAGAATGTGTAGTGTAGCGGTG
AAATGCATAGATATTACACAGAATACCGATTGCGAAGGCAGTCTACTACGTATGTACTGACGCTGAGGGACGAAAGCGTG
GGGAGCGAACAGG
>MED7776|size:836
TACGGAGGATGCAAGCGTTATCCGGATTCATTGGGTTTAAAGGGTCCGTAGGCGGGCTAATAAGTCAGTGGTGAAATCTT
ACAGCTTAACTGTGAAACTGCCATTGATACTGTTAGTCTTGAGTGAATTTGAAGTTGCCGGAATATGTAGTGTAGCGGTG
AAATGCATAGATATTACATAGAACACCTATTGCGAAGGCAGGTGACTAAGATTTAACTGACGCTGATGGACGAAAGCGTG
GGGAGCGAACAGG
>MED4333|size:807
TACGGAGGGTGCAAACGTTAATCGGAATTACTGGGCGTAAAGCGCGCGTAGGTGGTTTGTTAAGTGGGATGTGAAAGCCC
TAGGCTCAACCTAGGAATTGCATTCCAAACTGACAGACTAGAGTACGATAGAGGGAGGTAGAATTCAGAGTGTAGCGGTG
AAATGCGTAGATATTCTGAGGAATACCGGTGGCGAAGGCGGCCTCCTGGATTGATACTGACACTGAGGTGCGAAAGCGTG
GGGAGCAAACAGG
>MED9482|size:799
TACAGAGGGTGCTAGCGTTAATCGGAATTACTGGGCGTAAAGCGAACGTAGGTGGTCATATAAGTCAGATGTGAAATCCC
TGGGCTCAACCCAGGAACAGCATCTGAAACTGTATAACTAGAGTAGATGAGAGGGAAGTAGAATTCCAGGTGTAGCGGTG
AAATGCGTAGATATCTGGAGGAATACCGATGGCGAAGGCAGCTTTCTGGCATCATACTGACACTGAGGTTCGAAAGCGTG
GGTAGCAAACAGG
>MED5559|size:796
TACGGAGGGTGCGAGCGTTAATCGGAATTACTGGGCGTAAAGCGCACGTAGGTGGTTTGATAAGCTAGCTGTGAAAGCCC
CGGGCTCAACCTGGGAACTGCAGTTAGAACTGTCTGGCTAGAGTATAGTAGAGGGTGGCGGAATTTCCTGTGTAGCGGTG
AAATGCGTAGATATAGGAAGGAACATCAGTGGCGAAGGCGGCCACCTGGACTAATACTGACACTGAGGTGCGAAAGCGTG
GGGAGCAAACAGG
>MED6237|size:795
TACGAAGGGACCTAGCGTAGTTCGGAATTACTGGGCTTAAAGAGTTCGTAGGTGGTTGAAAAAGTTGGTGGTGAAATCCC
AGAGCTTAACTCTGGAACTGCCATCAAAACTTTTCAGCTAGAGTATGATAGAGGAAAGCAGAATTTCTAGTGTAGAGGTG
AAATTCGTAGATATTAGAAAGAATACCGATTGCGAAGGCAGCTTTCTGGATCATTACTGACACTGAGGAACGAAAGCATG
GGTAGCGAAGAGG
>MED8469|size:786
TACGTAGGGTGCAAGCGTTGTCCGGATTTATTGGGCGTAAAGAGCTCGTAGGCGGTTTGTCGCGTCTGCTGTGAAAGCCC
GAGGCTCAACCTCGGGTTTGCAGTGGGTACGGGCAGACTAGAGTGCGGTAGGGGAGATTGGAATTCCTGGTGTAGCGGTG
GAATGCGCAGATATCAGGAGGAACACCGATGGCGAAGGCAGATCTCTGGGCCGTTACTGACGCTGAGGAGCGAAAGCATG
GGGAGCGAACAGG
>MED9691|size:792
TACGGAGGGGGTTAGCGTTGTTCGGAATTACTGGGCGTAAAGCGCACGTAGGCGGATTAGTAAGTTAGTGGTGAAATCCC
AGGGCTCAACCCTGGAACTGCCTTTAATACTGCTAGTCTTGAGTTCGAGAGAGGTAAGTGGAATTCCGAGTGTAGAGGTG
AAATTCGTAGATATTCGGAGGAACACCAGTGGCGAAGGCGGCTTACTGGCTCGATACTGACGCTGAGGTGCGAAAGTGTG
GGGAGCAAACAGG
>MED6101|size:779
TACGGAGGGTGCAAGCGTTAATCGGAATTACTGGGCGTAAAGCGCGCGTAGGCGGTTCGGTAAGTTGGATGTGAAAGCCC
AGGGCTCAACCTTGGAACTGCATTCAAAACTGCCAGGCTAGAGTACGGTAGAGGGGGGTAGAATTCCACGTGTAGCGGTG
AAATGCGTAGAGATGTGGAGGAATACCAGTGGCGAAGGCGGCCCCCTGGATCGATACTGACGCTGAGGTGCGAAAGCGTG
GGGAGCAAACAGG
>MED6279|size:770
TACGGAGGGTCCAAGCGTTATCCGGATTTATTGGGTTTAAAGGGTTCGTAGGCGGGGTATTAAGTCAGTGGTGAAAGCCC
ACAGCTCAACTGTGGAACTGCCATTGATACTGGTACTCTTGAGTATAGTAGAAGTTAGCGGAATGTGTCATGTAGCGGTG
AAATGCTTAGATATGACCCAGAACACCGATTGCGAAAGCAGCTAACTATGTTATTACTGACGCTGAGGAACGAAAGCGTG
GGGAGCGAACAGG
>MED7980|size:773
TACGGAGGGTCCGAGCGTTATCCGGAATCATTGGGTTTAAAGGGTCCGCAGGCGGTCAATTAAGTCAGAGGTGAAATCCC
ATAGCTTAACTATGGAACTGCCTTTGATACTGGTTGACTTGAGTCATATGGAAGTAGATAGAATGTGTAGTGTAGCGGTG
AAATGCATAGATATTACACAGAATACCGATTGCGAAGGCAGTCTACTACGTATGTACTGACGCTCATGGACGAAAGCGTG
GGGAGCGAACAGG
>MED807|size:761
TACGGAGGGGACTAGCGTTGTTCGGAATTACTGGGCGTAAAGAGTTCGTAGGCGGATAAGCAAGTAAGAGGTGAAAGCCC
AGGGCTCAACCCTGGAACTGCCTTTTAAACTGCTTATCTAGAGACTGATAGAGGTTAGGGGAATACCTAGTGTAGAGGTG
AAATTCGTAGATATTAGGTGGAACACCAGTGGCGAAGGCGCCTAACTGGATCAGTACTGACGCTGAGGAACGAAAGCGTG
GGGAGCAAACAGG
>MED9255|size:743
TACGGAGGGTGCAAACGTTAATCGGAATTACTGGGCGTAAAGCGCGCGTAGGTGGTTTGTTAAGTGGGATGTGAAAGCCC
CAGGCTCAACCTGGGAATTGCATTCCAAACTGACAAGCTAGAGTACGATAGAGGGAGGTAGAATTCAGAGTGTAGCGGTG
AAATGCGTAGATATTCTGAGGAATACCGGTGGCGAAGGCGGCCTCCTGGATTGATACTGACACTGAGGTGCGAAAGCGTG
GGGAGCAAACAGG
>MED1483|size:742
TACGGAGGGTACAAACGTTGTTCGGAATCACTGGGCATAAAGCGCGCGTAGGCGGTCTACCCAGTTAGGTGTGAAAGCCC
TCGGCTCAACCGAGGAATTGCATCTAATACTAGTAGGCTTGAGGATGGTAGGGGTGTGTGGAACTTCAGGTGGAGCGGTG
AAATGCGTAGATATCTGAAGGAACACCTGTGGCGAAAGCGGCACACTGGATCATTTCTGACGCTGAGGCGCGAAAGCTAG
GGTAGCGAACGGG
>MED3646|size:730
TACGAACTGTGCGAACGTTATTCGGAATCACTGGGCTTAAAGGGTGCGTAGGCGGCTACAAAGGTCAGATGTGAAATCCC
ACGGCTCAACCGTGGAACTGCGTCTGAAACCATGTAGCTTGAGGAAGTCAGAGGTAAGCGGAACTGATGGTGGAGCGGTG
AAATGCGTTGATATCATCAGGAACACCGGTGGCGAAAGCGGCTTACTGGGACTTTTCTGACGCTGAGGCACGAAAGCTAG
GGGAGCGAACGGG
>MED6641|size:724
CACCAGCACCTCAAGTGGTCAGGATGATTATTGGGCCTAAAGCATCCGTAGCCGGCTCTGTAAGTTTTCGGTTAAATCTG
TACGCTCAACGTACAGGCTGCCGGGAATACTGCAGAGCTAGGGAGTGGGAGAGGTAGACGGTACTCGGTAGGAAGGGGTA
AAATCCTTTGATCTATTGATGACCACCTGTGGCGAAGGCGGTCTACCAGAACACGTCCGACGGTGAGGGATGAAAGCTGG
GGGAGCAAACCGG
>MED8175|size:651
TACGGAGGGCGCAAGCGTAGTTCGGATTTACTGGGCATAAAGAGCACGTAGGCGGCTCGCTCAGTCAGGTGTGAAAGCCC
ACGGCCCAACCGTGGAACTGCACCTGATACTGGCGAGCTTGAGGACGGAAGGGGTGAGTGGAACTCCAGGTGGAACGGTG
AAATGTATAGATATCTGGAGGAACACCGGTGGCGAAAGCGGCTCACTGGTCCGTCTCTGACGCTGAGGTGCGAAAGCTAG
GGTAGCGAACGGG
